# Supplementary material for: Non‐invasive assessment of cultivar and sex of Cannabis sativa L. by means of hyperspectral measurement
Source: Plant Environ Interact. 2023 Aug 17;4(5):258–74. doi: 10.1002/pei3.10116 (PMC10564378; doi:10.1002/pei3.10116)
Supplement: Supplementary file 1 — Appendix S1. [file PEI3-4-258-s001.zip]

Archive with 2 entries (2 files):
- SI_Matros_et_al_Hyperspectral_Cannabis_R2_clean.docx
- SI_Matros_et_al_Hyperspectral_Cannabis_RawData.csv
