# Supplementary material for: Non‐invasive assessment of cultivar and sex of Cannabis sativa L. by means of hyperspectral measurement
Source: Plant Environ Interact. 2023 Aug 17;4(5):258–74. doi: 10.1002/pei3.10116 (PMC10564378; doi:10.1002/pei3.10116)
Supplement: Supplementary file 1 — Appendix S1. [file PEI3-4-258-s001.zip › SI_Matros_et_al_Hyperspectral_Cannabis_RawData.csv]

Genotype;Plant;Leaf;Soil;Gender;350nm;351nm;352nm;353nm;354nm;355nm;356nm;357nm;358nm;359nm;360nm;361nm;362nm;363nm;364nm;365nm;366nm;367nm;368nm;369nm;370nm;371nm;372nm;373nm;374nm;375nm;376nm;377nm;378nm;379nm;380nm;381nm;382nm;383nm;384nm;385nm;386nm;387nm;388nm;389nm;390nm;391nm;392nm;393nm;394nm;395nm;396nm;397nm;398nm;399nm;400nm;401nm;402nm;403nm;404nm;405nm;406nm;407nm;408nm;409nm;410nm;4…
Bama;Plant01;Leaf1;Control;Female;0.128561461;0.125737678;0.121767883;0.104552415;0.10644593;0.106701467;0.104360997;0.095835477;0.10005787;0.0968477;0.086540653;0.092489183;0.094205112;0.082231231;0.082336558;0.086754052;0.090570607;0.085929036;0.080624602;0.073547822;0.079937051;0.086576622;0.083970123;0.076336559;0.069291938;0.072294624;0.07183673;0.065409784;0.065223313;0.072857741;0.06854723…
Bama;Plant01;Leaf2;Control;Female;0.11667011;0.127176792;0.122038388;0.10086852;0.107264873;0.113831714;0.098700346;0.093429074;0.094780929;0.086225135;0.090414805;0.092000101;0.093232657;0.092419408;0.084740005;0.082520221;0.08250071;0.0822163;0.080146278;0.073763085;0.076088148;0.07805811;0.076667497;0.075777274;0.073079989;0.076410638;0.071823314;0.06652873;0.066857713;0.0698328;0.064961354;0.…
Bama;Plant01;Leaf3;Control;Female;0.13126797;0.135743095;0.125464565;0.103853194;0.113464451;0.124102977;0.117631373;0.105167209;0.097552131;0.09108632;0.080078159;0.082741332;0.089291153;0.093065697;0.092867747;0.085971826;0.086466648;0.084874766;0.083760334;0.080266809;0.076080092;0.081398659;0.083190756;0.081586648;0.07367247;0.076533894;0.075157146;0.069783859;0.070774021;0.073850219;0.069579…
Bama;Plant02;Leaf1;Control;Male;0.108387161;0.11649831;0.110846732;0.098788529;0.111447243;0.10524509;0.087645357;0.089411457;0.100691805;0.092305144;0.081262565;0.080858918;0.094563132;0.092128364;0.085961292;0.081468517;0.087294366;0.082073938;0.079705407;0.078762155;0.076907776;0.078228826;0.073153079;0.068054205;0.066091615;0.07281749;0.070166019;0.063170174;0.062680901;0.068102088;0.06463821…
Bama;Plant02;Leaf2;Control;Male;0.124473859;0.130399377;0.135694356;0.103154409;0.114279617;0.120792746;0.103290992;0.097091469;0.096594188;0.090983865;0.083845618;0.0843474;0.092130294;0.089086063;0.088522505;0.082013659;0.086542288;0.085411817;0.078286706;0.07410874;0.075915334;0.080445056;0.084730931;0.08117197;0.073381916;0.073859321;0.06790533;0.066755044;0.06933872;0.066286236;0.063369497;0…
Bama;Plant02;Leaf3;Control;Male;0.09822755;0.110731147;0.123202531;0.106919221;0.106082786;0.106065853;0.097946164;0.085154171;0.085256483;0.085558183;0.083960579;0.081113183;0.088150907;0.089117766;0.083178459;0.073851453;0.074503278;0.083227718;0.081237229;0.073272544;0.071849177;0.075303248;0.073279118;0.070605289;0.067147394;0.072919933;0.071908172;0.065175663;0.06119882;0.061212726;0.0611621…
Bama;Plant03;Leaf1;Control;Male;0.112680049;0.116140476;0.114958005;0.10186062;0.123739726;0.121567568;0.104870748;0.096540167;0.093871642;0.097425699;0.084361006;0.084260808;0.093685087;0.093424893;0.086107231;0.080580241;0.082149506;0.082613452;0.078462183;0.076000045;0.079784608;0.079459527;0.083913372;0.079551062;0.067134527;0.073317175;0.073866313;0.065645238;0.064917945;0.069560026;0.065640…
Bama;Plant03;Leaf2;Control;Male;0.12969081;0.136172067;0.127545839;0.114573128;0.132937976;0.132014058;0.119826083;0.105240213;0.108187669;0.112855573;0.110178095;0.105104652;0.110480858;0.108605622;0.10590035;0.098150315;0.101805368;0.100020082;0.096491606;0.090238457;0.088813037;0.089420222;0.091051396;0.091433011;0.086815232;0.083434202;0.080469808;0.07966049;0.077442334;0.078154279;0.07728825…
Bama;Plant03;Leaf3;Control;Male;0.111306219;0.119055147;0.123825084;0.103680143;0.110347733;0.114910749;0.10731305;0.097107034;0.095330742;0.084906529;0.079337646;0.082434695;0.090486019;0.097230058;0.091008989;0.086183758;0.087471941;0.089115368;0.088836437;0.079953165;0.076336515;0.083266802;0.083957454;0.081866331;0.075939044;0.076579532;0.076374544;0.072932339;0.072357813;0.072358873;0.068972…
Bama;Plant04;Leaf1;Control;Female;0.114319858;0.116229131;0.112164349;0.095665539;0.108483353;0.123422801;0.112259102;0.102215274;0.097291156;0.092421914;0.091796748;0.094546045;0.101373938;0.104048194;0.093238576;0.083435525;0.087642432;0.087966221;0.084833908;0.081296538;0.080675927;0.085552681;0.078812723;0.073093359;0.075729375;0.080327178;0.076901769;0.075892766;0.073315797;0.074778226;0.071…
Bama;Plant04;Leaf2;Control;Female;0.086235332;0.098766443;0.109682151;0.096287516;0.099861374;0.097769726;0.092349625;0.088443098;0.091050702;0.090756148;0.08370833;0.078124939;0.083773042;0.090884796;0.08248677;0.075819793;0.076479684;0.075591083;0.07487586;0.074970669;0.074800748;0.072401105;0.072614312;0.066980989;0.054779463;0.065018227;0.07055741;0.065141764;0.06218991;0.063743443;0.06197391…
Bama;Plant04;Leaf3;Control;Female;0.095139313;0.113405511;0.122981026;0.09710542;0.099298636;0.099755235;0.090981129;0.086601117;0.09340425;0.087295704;0.083317909;0.077928235;0.089516384;0.08816399;0.080246074;0.07562564;0.079105644;0.076894712;0.070403297;0.067692418;0.073877989;0.078637851;0.074879374;0.068320028;0.064326215;0.070219489;0.068841509;0.060376077;0.05918343;0.066832624;0.06303445…
Bama;Plant05;Leaf1;Control;Male;0.133607331;0.124108614;0.113992094;0.102095344;0.110055753;0.105785798;0.094293092;0.100241039;0.113923172;0.104912546;0.093290672;0.093140227;0.103843068;0.096807852;0.086849755;0.091598192;0.092075288;0.087887772;0.08434558;0.083610505;0.085432887;0.090550006;0.084770515;0.080225228;0.07923525;0.077829429;0.07784275;0.076050427;0.072609958;0.077153418;0.07042008…
Bama;Plant05;Leaf2;Control;Male;0.125376153;0.115874172;0.112400949;0.098565492;0.112607161;0.114992671;0.106420892;0.103857384;0.104586321;0.090816838;0.078694583;0.092254804;0.102154655;0.091090515;0.089651547;0.087896119;0.087145241;0.086281306;0.082499679;0.079089237;0.080797929;0.086577639;0.084431916;0.07961511;0.078364803;0.077841091;0.075775347;0.06938566;0.068205634;0.071060273;0.0700799…
Bama;Plant05;Leaf3;Control;Male;0.111069399;0.108673349;0.110625729;0.095172016;0.106316511;0.106134161;0.087844123;0.084105824;0.084862909;0.080108936;0.077994267;0.078298829;0.090136715;0.091665778;0.079628668;0.072720713;0.078729509;0.079151382;0.079055333;0.072341838;0.068906313;0.074948083;0.072676439;0.066953321;0.060082908;0.066859703;0.067477703;0.063867637;0.062647429;0.063642801;0.05821…
Bama;Plant06;Leaf1;Control;Female;0.103278883;0.113361099;0.110673709;0.098578271;0.1080343;0.100489489;0.080938704;0.090408145;0.093228071;0.083078217;0.080783024;0.078920829;0.084084098;0.080810654;0.073329018;0.074057801;0.079313356;0.073572344;0.067092287;0.066270331;0.074404355;0.077415975;0.073463818;0.065140929;0.061870833;0.065387941;0.062484517;0.058362847;0.060030075;0.062729683;0.05927…
Bama;Plant06;Leaf2;Control;Female;0.117199588;0.127704538;0.125631556;0.095917096;0.109450612;0.121443432;0.104746123;0.09146821;0.09901752;0.090819849;0.08128218;0.082198131;0.094580396;0.097249594;0.086278002;0.075319092;0.083135424;0.088624615;0.081939859;0.07909162;0.084204534;0.087529129;0.079389496;0.073771434;0.069209179;0.072444688;0.071678681;0.066215177;0.068022797;0.072225728;0.0686535…
Bama;Plant06;Leaf3;Control;Female;0.111797561;0.12051076;0.127836852;0.101464179;0.110356898;0.10600162;0.096182051;0.102349951;0.105252209;0.098095878;0.089910242;0.090779302;0.096665922;0.088726997;0.082713669;0.086205176;0.091724771;0.088905921;0.087211674;0.082829438;0.084302681;0.084534512;0.082433097;0.077557203;0.071051746;0.075702748;0.07471694;0.072901386;0.07105968;0.072555933;0.0680446…
Bama;Plant07;Leaf1;Control;Male;0.124512627;0.118583862;0.119854782;0.107520646;0.109000998;0.106946765;0.097926925;0.099005435;0.097790381;0.09283973;0.09035778;0.088306986;0.093749603;0.09280365;0.089752694;0.081870335;0.083035384;0.083783149;0.082304346;0.080295668;0.085156348;0.08635315;0.083113193;0.078233805;0.071268789;0.07363941;0.073386625;0.07001083;0.069093524;0.072591407;0.070459168;0…
Bama;Plant07;Leaf2;Control;Male;0.114747771;0.115229092;0.102710443;0.094227166;0.10223048;0.107727372;0.099163513;0.08964909;0.092183523;0.086165077;0.079534513;0.075750304;0.084247968;0.087642883;0.081848182;0.077906781;0.079139851;0.081244688;0.078393812;0.072099347;0.076912933;0.077242886;0.076195035;0.071422217;0.066040895;0.071913929;0.067322381;0.061027374;0.064319436;0.066924883;0.0624035…
Bama;Plant07;Leaf3;Control;Male;0.121807429;0.119115955;0.121446242;0.095060556;0.115763217;0.130799406;0.108741232;0.0837912;0.089243335;0.092054599;0.083001641;0.08616599;0.099465419;0.096965056;0.086068231;0.083369449;0.087110069;0.083734724;0.07395498;0.07068533;0.085032901;0.085422567;0.080571034;0.075887521;0.074851344;0.078091418;0.076034385;0.073172957;0.073077587;0.075619422;0.071226032;…
Bama;Plant08;Leaf1;Control;Male;0.110919779;0.100709198;0.117479537;0.098755146;0.098732068;0.096021368;0.082132001;0.08025043;0.088894155;0.091306161;0.08366076;0.07857814;0.082957833;0.087332757;0.083483872;0.076927299;0.081625744;0.080721168;0.07559826;0.071986236;0.071646005;0.077080967;0.07284805;0.066222564;0.061564877;0.065904469;0.064455636;0.061071053;0.067920944;0.069233327;0.058422702;…
Bama;Plant08;Leaf2;Control;Male;0.107420389;0.121241632;0.127024322;0.104251276;0.110953406;0.106687097;0.095214056;0.084813083;0.085739121;0.085925596;0.081860055;0.084598862;0.094065146;0.091952126;0.081607883;0.076211813;0.083320934;0.082842413;0.078977565;0.07127226;0.068239088;0.074157772;0.076976496;0.069939663;0.062248247;0.071147174;0.064726076;0.057906389;0.065136369;0.068144945;0.063545…
Bama;Plant08;Leaf3;Control;Male;0.111043719;0.119266268;0.126747816;0.109420893;0.110096732;0.109586253;0.118280086;0.103856368;0.098881057;0.097666986;0.087791683;0.088010365;0.094600618;0.09682626;0.086514312;0.086877212;0.09577665;0.090696082;0.087104034;0.085279219;0.084479607;0.090187764;0.085933908;0.081870591;0.07659664;0.077369129;0.076353056;0.072659474;0.072488127;0.076747453;0.07386242…
Bama;Plant09;Leaf1;Control;Female;0.114507018;0.127451316;0.122017335;0.100271693;0.115138142;0.111969662;0.092277101;0.092924903;0.094986727;0.084829799;0.082767488;0.087500736;0.097778825;0.092747096;0.086066913;0.08044089;0.081678408;0.081613797;0.082474574;0.077571872;0.079787948;0.08174624;0.078653782;0.074527212;0.070504076;0.073024612;0.07034341;0.066115339;0.067366313;0.067561209;0.066591…
Bama;Plant09;Leaf2;Control;Female;0.134242968;0.11398054;0.102022868;0.086335917;0.101046019;0.11801753;0.111775909;0.091783183;0.092121036;0.086749606;0.083641052;0.081826605;0.089792935;0.091984657;0.087113797;0.082488394;0.083817899;0.085887901;0.085411592;0.079701621;0.073231722;0.080859152;0.078582657;0.072192084;0.069326474;0.075549602;0.072467974;0.067170844;0.067883605;0.076000873;0.07144…
Bama;Plant09;Leaf3;Control;Female;0.121527785;0.130675377;0.133581925;0.122089399;0.128695425;0.121290012;0.104206209;0.099428303;0.104773446;0.098628032;0.094345102;0.098301609;0.102826455;0.095133661;0.093845024;0.091996954;0.095894165;0.089903632;0.093981629;0.092662552;0.09249073;0.089224149;0.087323302;0.082164386;0.076843163;0.082672069;0.082376962;0.076147208;0.075445714;0.078952746;0.0757…
Bama;Plant10;Leaf1;Control;Female;0.095107665;0.108463831;0.110032548;0.091637115;0.087784338;0.084081409;0.087197639;0.077565463;0.085334816;0.078880763;0.074687736;0.07587116;0.081215064;0.079061064;0.075693428;0.072031519;0.073111005;0.074655008;0.071220945;0.069270694;0.067537645;0.069005444;0.067524704;0.063170818;0.058748357;0.064690906;0.064319887;0.055652713;0.054039382;0.062532168;0.0609…
Bama;Plant10;Leaf2;Control;Female;0.112483481;0.10576211;0.102627691;0.079135974;0.089347108;0.097563435;0.085165993;0.08218952;0.084555363;0.078297975;0.071897011;0.075328718;0.084163371;0.090127631;0.085342425;0.073381553;0.071322857;0.068143154;0.06675957;0.069275777;0.075654734;0.074420643;0.073938467;0.074855125;0.069377966;0.066230167;0.064377855;0.060199349;0.062922776;0.065849483;0.059476…
Bama;Plant10;Leaf3;Control;Female;0.121702437;0.116042836;0.116393904;0.095645836;0.112073082;0.110797611;0.090599006;0.088307799;0.095951383;0.08429711;0.08008362;0.084445877;0.09257405;0.09089106;0.084520629;0.08222556;0.080200024;0.074451952;0.076834447;0.072399644;0.071325602;0.076008727;0.075390647;0.074266894;0.069948309;0.071000932;0.068629986;0.066308466;0.068295975;0.068360253;0.06544436…
Bama;Plant11;Leaf1;Control;Female;0.124216837;0.11427493;0.109341128;0.096365618;0.110639119;0.105349748;0.095682872;0.092793135;0.090672636;0.091088234;0.088430629;0.092317115;0.096972377;0.091295161;0.089522937;0.082152933;0.086322087;0.085351533;0.080086457;0.075786042;0.083579384;0.083553472;0.075708148;0.074538453;0.072694624;0.073108418;0.07247372;0.068982409;0.068154381;0.069643482;0.06419…
Bama;Plant11;Leaf2;Control;Female;0.111358363;0.111892361;0.127964518;0.09543875;0.102649747;0.106165994;0.0969487;0.097471037;0.104611883;0.097127732;0.081897568;0.083113656;0.091760279;0.084309395;0.082416439;0.077609675;0.082075508;0.081007745;0.078021489;0.079912916;0.079811961;0.077141527;0.075727416;0.074239125;0.068308595;0.070913782;0.069653308;0.066550494;0.066936732;0.070517819;0.066233…
Bama;Plant11;Leaf3;Control;Female;0.099528965;0.101608524;0.101623602;0.088967087;0.09376709;0.092743563;0.08351637;0.084008602;0.085385576;0.073858285;0.060735944;0.065278471;0.077703701;0.074891222;0.06872489;0.070737003;0.073766538;0.072131369;0.068658098;0.065221255;0.06032495;0.062121373;0.066690917;0.063634603;0.057705738;0.060561264;0.060134973;0.056491271;0.054179881;0.058755182;0.0539872…
Bama;Plant12;Leaf1;Control;Female;0.098131372;0.098474362;0.104326028;0.082025889;0.099956658;0.104355788;0.081717434;0.07250552;0.077238408;0.07254792;0.070471802;0.072988485;0.08255225;0.082299364;0.07604024;0.07363523;0.078328559;0.078543534;0.069093172;0.06262013;0.068031631;0.071102342;0.075371871;0.072769921;0.061445349;0.064701287;0.066048775;0.058990314;0.055829262;0.062166767;0.059603269…
Bama;Plant12;Leaf2;Control;Female;0.129797589;0.116091412;0.117218032;0.105038226;0.11156088;0.113734169;0.102814443;0.092442678;0.099641946;0.097932757;0.092546965;0.090875449;0.093667365;0.097181365;0.095062227;0.089717787;0.091463027;0.092308426;0.086532394;0.077053629;0.079859735;0.083348226;0.079869581;0.074940435;0.073953129;0.078988147;0.077115196;0.069614282;0.07211519;0.075921394;0.07097…
Bama;Plant12;Leaf3;Control;Female;0.12224899;0.127864875;0.128252626;0.098270764;0.11754856;0.121213636;0.102524446;0.091149917;0.093702941;0.098240197;0.092774537;0.085537893;0.09523415;0.099317626;0.08751834;0.080954385;0.091295584;0.087680569;0.084823825;0.077370387;0.0802129;0.085379023;0.082813637;0.082126522;0.077880345;0.076782733;0.071277951;0.063355205;0.068157929;0.075321961;0.072251834…
Bama;Plant13;Leaf1;Control;Female;0.105730722;0.098534091;0.106847577;0.094522475;0.098849885;0.100601143;0.101819768;0.092667155;0.088013414;0.078882485;0.07617713;0.07489499;0.075692883;0.075578449;0.076027647;0.075495987;0.073292636;0.07526454;0.066878699;0.061045429;0.06394689;0.069478972;0.071607669;0.06623778;0.059212916;0.05915206;0.058548329;0.055589771;0.052756271;0.058946216;0.058084876…
Bama;Plant13;Leaf2;Control;Female;0.114295581;0.109504456;0.119580545;0.103618884;0.095086307;0.089878944;0.084645834;0.086298564;0.089103454;0.078612144;0.074996394;0.080353743;0.089930911;0.092789178;0.08786388;0.08051866;0.078114981;0.08115265;0.082502415;0.076138672;0.072059011;0.076984023;0.079619857;0.072577806;0.063295463;0.07154103;0.072796176;0.066891971;0.068282752;0.067705403;0.0630566…
Bama;Plant13;Leaf3;Control;Female;0.117526197;0.104020682;0.102279636;0.091314349;0.10424764;0.103269878;0.083148055;0.081627414;0.084224248;0.077928625;0.071285034;0.071106553;0.080414492;0.077185554;0.070866508;0.065266901;0.067583881;0.069609597;0.074363947;0.068534062;0.067017527;0.068116911;0.065021995;0.062569485;0.058437533;0.060286581;0.060847001;0.05649732;0.059325687;0.062861001;0.05858…
Bama;Plant14;Leaf1;Control;Female;0.116799262;0.111284535;0.094384082;0.070174363;0.080413834;0.089357775;0.080004757;0.080305222;0.090209009;0.077497164;0.067361377;0.067291372;0.072894843;0.080151535;0.070476218;0.066914883;0.072653669;0.07447313;0.072696112;0.066993674;0.063294901;0.069714955;0.072109061;0.068720398;0.058925956;0.05626779;0.055880485;0.056261127;0.057027419;0.059061958;0.05619…
Bama;Plant14;Leaf2;Control;Female;0.107691912;0.105292349;0.106973701;0.087143922;0.097098271;0.089408673;0.086226621;0.084123999;0.086730455;0.077343289;0.07274017;0.069854206;0.081095768;0.081430078;0.075197796;0.071857781;0.069504808;0.062006025;0.071244861;0.071749007;0.066806952;0.070629009;0.066832612;0.062082207;0.059256867;0.066973023;0.061368106;0.056147805;0.06032615;0.064768228;0.05929…
Bama;Plant14;Leaf3;Control;Female;0.113201632;0.108811093;0.110624356;0.103432262;0.104918695;0.102098993;0.104693329;0.091787121;0.086107687;0.087302606;0.086280555;0.083293633;0.09002654;0.090602456;0.082226242;0.07887184;0.079678066;0.081987318;0.079519422;0.075431808;0.078441393;0.088287633;0.083337777;0.071759022;0.068158721;0.070884771;0.069349732;0.065388758;0.070157552;0.071455107;0.06452…
Bama;Plant15;Leaf1;Control;Female;0.135100897;0.129911233;0.134543546;0.131185675;0.1335111;0.123081139;0.113984679;0.117512854;0.1147653;0.099195185;0.098090001;0.093176352;0.104299304;0.113926196;0.098678932;0.097894696;0.100809469;0.09161508;0.089125392;0.090019243;0.09349436;0.094065239;0.090210538;0.087468707;0.085258118;0.085086382;0.080587572;0.077265797;0.080670874;0.082031893;0.078528227…
Bama;Plant15;Leaf2;Control;Female;0.100652862;0.107858687;0.116084913;0.0878303;0.098744272;0.096649112;0.090969544;0.079731362;0.085351891;0.082962016;0.074316692;0.071747202;0.073444372;0.073072509;0.073207963;0.079515291;0.078262105;0.069248829;0.075096853;0.071899333;0.069903537;0.071138196;0.070142507;0.062716948;0.061912737;0.062462277;0.062004235;0.061129406;0.059295297;0.06346377;0.058721…
Bama;Plant15;Leaf3;Control;Female;0.113361465;0.102587758;0.094937844;0.08074268;0.089779732;0.105104583;0.094606325;0.084510522;0.081642389;0.077280365;0.072767657;0.077031635;0.07707347;0.069104318;0.073735357;0.077521159;0.075500321;0.072836418;0.074541453;0.070314729;0.066407967;0.069435956;0.069736633;0.064581927;0.057614481;0.062016523;0.066359625;0.064983887;0.063032439;0.062561741;0.05958…
HanCold;Plant01;Leaf1;Control;Male;0.128933431;0.12241286;0.119045918;0.117849137;0.105732198;0.106587158;0.114682097;0.099087469;0.095995679;0.097456819;0.096635312;0.095779565;0.097854739;0.096750509;0.093948936;0.087272922;0.088177318;0.089614347;0.082383291;0.079057717;0.079575452;0.074418112;0.076682388;0.077027598;0.076693784;0.072264507;0.071915641;0.072482025;0.07147301;0.067295162;0.0632…
HanCold;Plant01;Leaf2;Control;Male;0.128885156;0.108896209;0.106858925;0.106931906;0.108885732;0.103845444;0.104672768;0.102472513;0.102189401;0.09636278;0.095552519;0.097338659;0.091615915;0.095372772;0.098240073;0.087824941;0.085628073;0.083878072;0.083050076;0.08027085;0.074319139;0.07234073;0.079722836;0.082470298;0.076845714;0.072437351;0.074139151;0.074166706;0.068091182;0.066285164;0.06252…
HanCold;Plant01;Leaf3;Control;Male;0.112399734;0.113210233;0.111893219;0.099644141;0.0910034;0.096801768;0.099881341;0.088771973;0.084390413;0.08915139;0.078870831;0.088760853;0.091007056;0.086695974;0.083095527;0.073632703;0.078092356;0.082464164;0.075182964;0.068441261;0.066603799;0.067813211;0.073893223;0.073757931;0.067195355;0.069844699;0.070459879;0.063793594;0.057714346;0.055660398;0.05627…
HanCold;Plant02;Leaf1;Control;Female;0.114814233;0.112524705;0.115431615;0.10928221;0.098718839;0.095483966;0.096955336;0.086066643;0.082984778;0.088735298;0.082054744;0.082166069;0.085437193;0.087702539;0.085700623;0.078672988;0.080081464;0.076360917;0.072259596;0.073482975;0.074311705;0.071516692;0.070715575;0.071888686;0.072098793;0.06946517;0.065876406;0.063814786;0.060867206;0.060657433;0.05…
HanCold;Plant02;Leaf2;Control;Female;0.105366369;0.099825862;0.097639215;0.091169599;0.083883181;0.094021694;0.089140478;0.078693724;0.083119789;0.088969463;0.083240369;0.08084439;0.07800231;0.077384267;0.07747387;0.071353465;0.069988654;0.067235672;0.063700618;0.063418645;0.061869055;0.064341206;0.062942305;0.058233912;0.055982307;0.058109421;0.058319239;0.057152212;0.052469203;0.049858884;0.047…
HanCold;Plant02;Leaf3;Control;Female;0.119626268;0.110686334;0.106746968;0.095901212;0.078817602;0.086599187;0.089802391;0.08788764;0.076753762;0.074923547;0.072314557;0.069429477;0.066824965;0.067524;0.071052168;0.065697889;0.071143123;0.069894353;0.060279701;0.057844357;0.065382328;0.060142551;0.059568735;0.062200386;0.057905519;0.055940007;0.054292405;0.057299777;0.053667844;0.048157366;0.0448…
HanCold;Plant03;Leaf1;Control;Male;0.128401999;0.122316817;0.120201745;0.106592695;0.101761911;0.10269944;0.098700893;0.099773273;0.105484124;0.101733316;0.086872742;0.08950856;0.085583413;0.086337732;0.08729752;0.082351941;0.085131488;0.077696604;0.067269825;0.069982391;0.070572962;0.071065189;0.071464456;0.074489548;0.071142684;0.069043007;0.065484309;0.064156873;0.061622934;0.056643422;0.05728…
HanCold;Plant03;Leaf2;Control;Male;0.137167418;0.121927525;0.119937267;0.114798359;0.104396094;0.113019245;0.112790029;0.101524091;0.092938202;0.090143006;0.097277313;0.095944107;0.09094765;0.093534607;0.095344752;0.082041808;0.081914989;0.085226073;0.080174042;0.074360996;0.078705428;0.075137018;0.076389504;0.079076448;0.077603899;0.077493901;0.077443354;0.073274309;0.066635365;0.066045591;0.065…
HanCold;Plant03;Leaf3;Control;Male;0.136585265;0.136313181;0.144419604;0.122107522;0.109220359;0.121234891;0.126705763;0.110458919;0.110205133;0.114454857;0.105329788;0.110281693;0.107149653;0.103707187;0.10228992;0.094153775;0.095424758;0.096264356;0.09485133;0.094533272;0.089514915;0.077129143;0.080317005;0.085677913;0.081174567;0.082678271;0.081313978;0.079083972;0.072176279;0.07468603;0.07547…
HanCold;Plant04;Leaf1;Control;Female;0.105905418;0.093257408;0.109413325;0.109508446;0.089050468;0.078766437;0.090192742;0.081326825;0.077693971;0.07489425;0.076895751;0.081592082;0.079093385;0.08079089;0.075608817;0.067335776;0.066095773;0.068803375;0.066179173;0.058697888;0.060752948;0.060026439;0.061911476;0.063731496;0.064997057;0.060427772;0.060778674;0.0596615;0.05451572;0.053991391;0.05271…
HanCold;Plant04;Leaf2;Control;Female;0.124071048;0.121424301;0.120917883;0.107181923;0.097114913;0.105158809;0.114508946;0.103374598;0.093756295;0.094872403;0.090169473;0.100441412;0.100555862;0.093445334;0.091431499;0.085148421;0.085843387;0.085300963;0.080951311;0.078517209;0.077756315;0.070942767;0.073796179;0.078687552;0.075860443;0.072478491;0.072047578;0.072935302;0.065362677;0.062778411;0.…
HanCold;Plant04;Leaf3;Control;Female;0.096760327;0.08723808;0.08657586;0.10136937;0.085855486;0.087987924;0.093608976;0.082886233;0.076036625;0.08291877;0.078049259;0.079216829;0.080284094;0.080528953;0.081438071;0.067814864;0.071417536;0.070160583;0.065350262;0.061352583;0.066612185;0.065743428;0.062495912;0.064697184;0.06552351;0.063537065;0.065809102;0.064171048;0.057849999;0.0552909;0.0527353…
HanCold;Plant05;Leaf1;Control;Female;0.125351255;0.108961013;0.104661129;0.095780709;0.097951823;0.112007365;0.110407173;0.094871132;0.095964475;0.10201623;0.098692693;0.092877124;0.089196575;0.087603498;0.089616624;0.082514092;0.080715974;0.082137371;0.078845248;0.078982116;0.08228605;0.076593546;0.071630364;0.070662885;0.070710491;0.07169611;0.073244381;0.07635739;0.068806022;0.062671955;0.0623…
HanCold;Plant05;Leaf2;Control;Female;0.127418894;0.12593041;0.130114882;0.124911808;0.105497658;0.106578176;0.111757762;0.095072043;0.092848278;0.104874317;0.101211323;0.098604637;0.099827778;0.101000598;0.097726526;0.089734717;0.088275651;0.090649092;0.088330124;0.086310078;0.079989133;0.076690614;0.078668226;0.080388936;0.076972508;0.073992953;0.073667359;0.075281648;0.069690112;0.066386605;0.0…
HanCold;Plant05;Leaf3;Control;Female;0.124306096;0.117241062;0.100652997;0.092477013;0.082256724;0.087968832;0.094920078;0.085323004;0.081719528;0.081614125;0.07796816;0.085562587;0.089219692;0.085660839;0.085417619;0.077151426;0.075858981;0.077096847;0.072369818;0.068987569;0.069243835;0.063935953;0.068043784;0.070803887;0.069261931;0.068698912;0.065590149;0.063695943;0.06134926;0.060110747;0.06…
HanCold;Plant06;Leaf1;Control;Female;0.105631526;0.095230027;0.110444038;0.109007126;0.096425992;0.087890471;0.091333874;0.090137625;0.090231737;0.090670482;0.088864999;0.085850826;0.079383503;0.081039608;0.082701353;0.080274361;0.075320655;0.07053202;0.06992156;0.069401068;0.066158987;0.068631168;0.068569843;0.065740468;0.061075176;0.058934357;0.063073502;0.068039365;0.061199083;0.059962715;0.05…
HanCold;Plant06;Leaf2;Control;Female;0.101920333;0.091705112;0.097049021;0.090723457;0.086883334;0.076792067;0.074458786;0.074541601;0.0787803;0.077203483;0.086465995;0.081346595;0.070683278;0.069402725;0.074325368;0.070287026;0.07045284;0.067711884;0.060700599;0.06056864;0.061350569;0.062809837;0.059079332;0.05149095;0.054568075;0.054148999;0.05302479;0.051195592;0.050590603;0.053076819;0.050932…
HanCold;Plant06;Leaf3;Control;Female;0.113838184;0.116591289;0.126378125;0.115741816;0.109681967;0.103833825;0.10113006;0.099846082;0.099160273;0.099104269;0.115510171;0.102338505;0.093367972;0.102707934;0.097764391;0.090134838;0.085930696;0.084149277;0.082480239;0.082779148;0.078993736;0.081005444;0.076513639;0.076591687;0.081347704;0.075486061;0.071834025;0.07217767;0.07179748;0.072684511;0.067…
HanCold;Plant07;Leaf1;Control;Male;0.11284425;0.122617804;0.120728536;0.120601435;0.121210849;0.105172269;0.113158001;0.107307404;0.103211732;0.111171809;0.117160266;0.107510088;0.102424742;0.102726124;0.092503678;0.088197453;0.090045024;0.08595114;0.089626679;0.086601926;0.082036984;0.079073509;0.079304176;0.077892765;0.076937524;0.076067088;0.07458701;0.071430634;0.070288838;0.070374893;0.06833…
HanCold;Plant07;Leaf2;Control;Male;0.121082711;0.114109154;0.119790829;0.11389435;0.105547041;0.096232751;0.098070409;0.088769772;0.088204585;0.091158298;0.094235551;0.081032801;0.074767577;0.082849898;0.091918691;0.087733279;0.076306263;0.077085715;0.078554007;0.073291622;0.074685017;0.07534999;0.070382329;0.066805746;0.06602533;0.064157144;0.061916017;0.066357117;0.068823575;0.065073767;0.06019…
HanCold;Plant07;Leaf3;Control;Male;0.112561905;0.114268327;0.121956707;0.118506947;0.107012727;0.086245723;0.09017915;0.089596395;0.093524532;0.090522761;0.094969216;0.089898289;0.087276475;0.094819376;0.094260909;0.08120643;0.07706025;0.082068583;0.077714336;0.076302387;0.078117384;0.07254117;0.069313227;0.068230505;0.072017674;0.065740113;0.066275839;0.067368844;0.062062294;0.06362655;0.0642718…
HanCold;Plant08;Leaf1;Control;Female;0.104043326;0.106973638;0.114474216;0.108613326;0.099290194;0.091010236;0.099551727;0.09394365;0.099364369;0.099892164;0.100319033;0.098763186;0.096428831;0.087857241;0.088993196;0.088997674;0.081949226;0.076461898;0.080761676;0.085760119;0.080113614;0.07468018;0.073858521;0.07398523;0.075881362;0.069654825;0.067390312;0.069774787;0.066619903;0.068846554;0.068…
HanCold;Plant08;Leaf2;Control;Female;0.139405793;0.12833377;0.107166383;0.116634159;0.122053042;0.110904543;0.099732645;0.115287627;0.111113564;0.099049318;0.111647802;0.112836299;0.102606285;0.099852012;0.098722478;0.097101927;0.091604793;0.089330194;0.091308441;0.092815705;0.087273184;0.0799535;0.08081887;0.083212837;0.0796628;0.073021158;0.076470957;0.079255567;0.074408521;0.070363943;0.070693…
HanCold;Plant08;Leaf3;Control;Female;0.092009836;0.096472554;0.109881172;0.088704907;0.086082333;0.086221283;0.079100809;0.074661195;0.073738148;0.077843461;0.086678007;0.075402964;0.067708941;0.073490207;0.081973231;0.078554974;0.07119067;0.071155009;0.072700549;0.069752575;0.065290284;0.060486419;0.06026568;0.059434188;0.05891695;0.054658972;0.056735614;0.059310744;0.059506047;0.054955987;0.048…
HanCold;Plant09;Leaf1;Control;Female;0.11495684;0.113568661;0.115627621;0.121682772;0.116258222;0.103232017;0.096666961;0.098641978;0.103993729;0.098291821;0.097651619;0.092325922;0.083971448;0.080929667;0.085340275;0.084412724;0.076841821;0.076706606;0.072832844;0.076263869;0.075110074;0.073603652;0.072357578;0.07077612;0.068997424;0.06900762;0.069698325;0.069411224;0.06851575;0.069769204;0.0642…
HanCold;Plant09;Leaf2;Control;Female;0.128776775;0.122882894;0.111775874;0.110730895;0.100174088;0.097119387;0.097940039;0.091430824;0.095568585;0.092954835;0.104620618;0.093537431;0.087197709;0.092857527;0.09078199;0.082383387;0.072188727;0.074328631;0.074326427;0.074704151;0.07598717;0.080435278;0.069673794;0.065810472;0.07322579;0.067672231;0.068725663;0.066996191;0.069378489;0.065963241;0.062…
HanCold;Plant09;Leaf3;Control;Female;0.100285783;0.1157701;0.120259653;0.095805015;0.085512667;0.081593443;0.098614299;0.093895598;0.093185718;0.089902752;0.092938284;0.08227471;0.078831457;0.082863324;0.087954195;0.08150237;0.07583584;0.078093391;0.075625369;0.066787174;0.065463123;0.070124095;0.070723871;0.066339367;0.066189864;0.063534261;0.062104136;0.057893278;0.058620738;0.060809875;0.05453…
HanCold;Plant10;Leaf1;Control;Male;0.120875652;0.135490989;0.128710599;0.119053172;0.120428333;0.111173574;0.101205712;0.104675691;0.100272656;0.090293811;0.08916722;0.091729932;0.089056933;0.083987076;0.096817857;0.092795749;0.079975023;0.076661739;0.08254559;0.083624022;0.070445584;0.075277219;0.079343895;0.077559938;0.072239394;0.07330691;0.0725506;0.072401693;0.071328581;0.068679396;0.0631538…
HanCold;Plant10;Leaf2;Control;Male;0.118388099;0.128676614;0.121736667;0.104721712;0.100098567;0.093107322;0.101435401;0.088737751;0.085161923;0.088567483;0.096955656;0.093729876;0.082096514;0.081860967;0.081106518;0.080460486;0.08034065;0.080878211;0.081689653;0.075137495;0.068851243;0.070644167;0.071521958;0.068636112;0.064694634;0.06663971;0.062523779;0.061736151;0.064301566;0.066678645;0.0637…
HanCold;Plant10;Leaf3;Control;Male;0.116157263;0.107927554;0.117513526;0.125886797;0.113840941;0.088285678;0.084218388;0.087833585;0.091099712;0.094790617;0.100417364;0.096130853;0.085525327;0.079853978;0.08461181;0.081271118;0.073872746;0.0735714;0.070919136;0.07296706;0.072790917;0.070821606;0.067361227;0.06532804;0.063193485;0.060849292;0.062576553;0.063321683;0.057172826;0.057319067;0.0592271…
HanCold;Plant11;Leaf1;Control;Male;0.143428278;0.144415632;0.140849213;0.136707941;0.140085146;0.124893955;0.103303971;0.102953867;0.111756624;0.117740899;0.117989366;0.111795184;0.107838498;0.105197415;0.09794215;0.100807321;0.099347434;0.090338456;0.096429353;0.096054817;0.091203887;0.08983395;0.08792238;0.087788323;0.090196322;0.086064774;0.081135167;0.079066459;0.080044639;0.079407486;0.07248…
HanCold;Plant11;Leaf2;Control;Male;0.122121444;0.124787585;0.126302442;0.115379774;0.104712883;0.092512515;0.085600142;0.092929862;0.095681106;0.096894444;0.099104194;0.089699223;0.082868523;0.081393855;0.089622439;0.081136725;0.076086227;0.079469807;0.076986223;0.073833537;0.073094262;0.067138135;0.065391193;0.067682298;0.06927865;0.065800066;0.068406251;0.06778205;0.065014745;0.061567406;0.0609…
HanCold;Plant11;Leaf3;Control;Male;0.127178597;0.123475255;0.125765909;0.128784146;0.126324306;0.120298815;0.116895827;0.105313265;0.107844451;0.104792994;0.113854218;0.103007337;0.094501361;0.106809919;0.100404708;0.094353947;0.092000927;0.096091807;0.094964832;0.088983869;0.082215915;0.08037168;0.08171666;0.083368101;0.083982757;0.074518345;0.078103901;0.081509601;0.077408598;0.075553885;0.0729…
HanCold;Plant12;Leaf1;Control;Female;0.141864348;0.155604868;0.148317155;0.13663847;0.143494075;0.135191915;0.119426348;0.110039069;0.11984795;0.123995435;0.122270933;0.117408992;0.113931336;0.112306327;0.106355273;0.102861295;0.100357453;0.097469585;0.09520376;0.090614009;0.090625703;0.088128668;0.084891708;0.085956732;0.085378172;0.0844508;0.084321379;0.081176338;0.079311104;0.079644996;0.07903…
HanCold;Plant12;Leaf2;Control;Female;0.124915975;0.134138688;0.156109473;0.139944755;0.12832546;0.125491378;0.133774117;0.127764806;0.116060326;0.112691138;0.115570093;0.111568615;0.105772986;0.109683807;0.110402004;0.103197398;0.101795821;0.097405107;0.094323481;0.092452894;0.088360097;0.087993175;0.090017009;0.087483889;0.085949429;0.083462757;0.079466352;0.080664314;0.083185527;0.082372385;0.0…
HanCold;Plant12;Leaf3;Control;Female;0.115088691;0.103342521;0.105155671;0.098624719;0.102442568;0.095919504;0.093523352;0.095098996;0.100624611;0.091707505;0.0952949;0.084629216;0.075406272;0.083450766;0.079926219;0.075680957;0.072224283;0.072588041;0.071108093;0.066850378;0.070988078;0.070998294;0.06394388;0.060819488;0.065580014;0.067304257;0.063544584;0.058951472;0.058609513;0.058781338;0.055…
HanCold;Plant13;Leaf1;Control;Female;0.118674733;0.12990737;0.140061867;0.123516652;0.108009474;0.105547718;0.107568941;0.108305686;0.102327394;0.098346243;0.100946001;0.096899839;0.088567622;0.084316219;0.091817651;0.087523383;0.082404921;0.086807605;0.085217502;0.082652434;0.078992786;0.076459277;0.074313236;0.073923157;0.080355201;0.07408455;0.071750578;0.072024688;0.069700393;0.070575597;0.06…
HanCold;Plant13;Leaf2;Control;Female;0.135054839;0.136816548;0.130882758;0.126784663;0.119146366;0.109658778;0.118529011;0.10837691;0.110258613;0.122132083;0.122428844;0.102755762;0.089175893;0.098935415;0.100992207;0.099264435;0.092107067;0.08503604;0.091081819;0.089045051;0.084771047;0.080696263;0.081967605;0.08519623;0.083413416;0.081074142;0.079080112;0.081069162;0.078816467;0.076602503;0.071…
HanCold;Plant13;Leaf3;Control;Female;0.138816749;0.143537024;0.132034443;0.133011914;0.123952495;0.115091918;0.124700688;0.127370513;0.11864024;0.111890244;0.119025485;0.108847382;0.103569908;0.106363862;0.110459386;0.105216409;0.09667722;0.096986318;0.09628925;0.092108477;0.091635124;0.088971802;0.087986163;0.09054633;0.087675251;0.086403422;0.083407161;0.086065062;0.084604695;0.079448669;0.0773…
HanCold;Plant14;Leaf1;Control;Female;0.148999896;0.155880499;0.142402119;0.12673;0.122797651;0.122096201;0.115490008;0.109983295;0.1119818;0.114013903;0.124304818;0.112749638;0.104209548;0.107242715;0.112194667;0.107284752;0.095996857;0.089954391;0.093921116;0.097107985;0.093014287;0.092900434;0.085435208;0.081600552;0.086981129;0.087014712;0.081344832;0.08020323;0.081187099;0.079636053;0.0738518…
HanCold;Plant14;Leaf2;Control;Female;0.127627402;0.111246298;0.106175367;0.11253987;0.124957094;0.111736325;0.096830549;0.093013589;0.098416442;0.099549185;0.103681599;0.093373512;0.090255185;0.102516421;0.093317548;0.085551684;0.083334329;0.085399155;0.082108564;0.077713025;0.079594946;0.074688644;0.074643926;0.074683407;0.070615765;0.072002754;0.070337831;0.069289424;0.066344618;0.067176837;0.0…
HanCold;Plant14;Leaf3;Control;Female;0.134113575;0.121809971;0.112888631;0.125882908;0.12239876;0.096107374;0.09593967;0.096652164;0.103291622;0.099495969;0.106148448;0.0985146;0.089638599;0.08525107;0.09319213;0.090382502;0.081528217;0.078924177;0.082493496;0.077356657;0.070912683;0.071129468;0.071469775;0.069733267;0.073607604;0.068056039;0.066467968;0.066931428;0.068371107;0.065435114;0.062513…
HanCold;Plant15;Leaf1;Control;Male;0.151078122;0.144188797;0.139491889;0.145118012;0.141661853;0.120497181;0.114732806;0.111841197;0.114697243;0.106563162;0.120875091;0.110871399;0.099578877;0.107170817;0.105281889;0.10252448;0.096881697;0.095365307;0.099300797;0.096786422;0.091914266;0.087361043;0.084411883;0.084946888;0.088318976;0.085807611;0.082982017;0.082818543;0.080752011;0.07656184;0.0710…
HanCold;Plant15;Leaf2;Control;Male;0.136601705;0.134778619;0.129684973;0.126092766;0.121805823;0.103366028;0.100786649;0.109611983;0.106148036;0.097861297;0.100762532;0.097864125;0.094679126;0.086597633;0.090116903;0.084987565;0.08237704;0.084149753;0.078863666;0.074959595;0.075209933;0.077062807;0.07437597;0.070459057;0.06868545;0.069497164;0.069979866;0.070043358;0.071341426;0.066810747;0.05903…
HanCold;Plant15;Leaf3;Control;Male;0.148210728;0.145039709;0.141472801;0.138941269;0.137430988;0.120120168;0.109516235;0.110269798;0.108562925;0.106418205;0.118597173;0.11647921;0.103155532;0.10312196;0.10541205;0.103333174;0.101282498;0.096124617;0.093861826;0.094444178;0.096185547;0.0885219;0.086284798;0.084198633;0.084294029;0.080630463;0.080977159;0.079379244;0.076747162;0.075802717;0.0746134…
HanFNH;Plant01;Leaf1;Control;Female;0.117131181;0.120976407;0.113279176;0.089045971;0.092374059;0.103576747;0.097026021;0.093423235;0.095164888;0.10993212;0.105326994;0.099226419;0.093939221;0.091325066;0.086532656;0.083626118;0.071750181;0.076836379;0.082240569;0.076634523;0.07577599;0.08231267;0.080848601;0.076020636;0.078501358;0.078343766;0.074193867;0.069970775;0.061912089;0.069004035;0.0723…
HanFNH;Plant01;Leaf2;Control;Female;0.118927407;0.120770175;0.118673767;0.103863459;0.096560307;0.103875035;0.103966914;0.109468248;0.110847477;0.109426659;0.107756468;0.10563909;0.099164063;0.09614448;0.094515946;0.091841311;0.086035462;0.085985111;0.081812922;0.079307981;0.083615782;0.082819245;0.083835363;0.079129008;0.078172664;0.075136386;0.075781917;0.075201811;0.073405249;0.074758763;0.072…
HanFNH;Plant01;Leaf3;Control;Female;0.125399349;0.110984323;0.114558982;0.113625387;0.102683338;0.104470625;0.106337922;0.108912117;0.107295261;0.09588057;0.094705143;0.099821441;0.099513344;0.093551923;0.093435081;0.092390149;0.080890426;0.079469687;0.080943916;0.080700531;0.083694138;0.07951447;0.079930158;0.080617777;0.0814234;0.070647164;0.068535367;0.068191194;0.065264042;0.070320628;0.07036…
HanFNH;Plant02;Leaf1;Control;Male;0.132226686;0.117847519;0.115845291;0.111831997;0.099221058;0.10456744;0.114402355;0.116204431;0.115137662;0.107491604;0.100642922;0.107028899;0.110096789;0.103239331;0.099093824;0.096555431;0.093366507;0.083842163;0.086736329;0.087814956;0.091225171;0.088115093;0.08755397;0.087586485;0.089167797;0.081612511;0.076399248;0.074783311;0.075157549;0.074539645;0.07430…
HanFNH;Plant02;Leaf2;Control;Male;0.112545547;0.10484143;0.101408235;0.106234801;0.096980204;0.096510817;0.112552278;0.108598846;0.10128098;0.099504132;0.092193116;0.08805091;0.081456949;0.084037917;0.081718212;0.082909369;0.077566503;0.071212972;0.071237853;0.074926396;0.081312383;0.077397998;0.074347257;0.070289048;0.073214639;0.071900209;0.070359952;0.068348766;0.060476972;0.063096917;0.063040…
HanFNH;Plant02;Leaf3;Control;Male;0.13715207;0.129360747;0.125747949;0.115208421;0.105747506;0.104833603;0.113273235;0.110833781;0.117293491;0.120615588;0.096546571;0.093484105;0.101793186;0.101672233;0.090753714;0.092752947;0.095176967;0.088817041;0.082051599;0.086003719;0.091902619;0.086922221;0.085697145;0.083731366;0.085487812;0.078117749;0.075093456;0.074700497;0.071913823;0.075356766;0.0752…
HanFNH;Plant03;Leaf1;Control;Male;0.125696145;0.116740698;0.109257324;0.096018177;0.090537141;0.102450082;0.099497621;0.10794321;0.110467783;0.107244957;0.096566425;0.088348674;0.085722635;0.079971083;0.082133087;0.084637901;0.077864586;0.068076245;0.07350191;0.076671441;0.081974443;0.073434988;0.069377064;0.073099951;0.078385708;0.069904491;0.062842689;0.064899942;0.066348216;0.066682621;0.06494…
HanFNH;Plant03;Leaf2;Control;Male;0.132166587;0.115321041;0.110355791;0.110411452;0.101752658;0.093985558;0.101013769;0.109734208;0.109819385;0.106473125;0.094385769;0.091867962;0.091639176;0.084758851;0.082953855;0.08145182;0.074078438;0.071603545;0.076021029;0.075974774;0.081719895;0.074472245;0.073856931;0.071566638;0.073377371;0.065438524;0.064228014;0.067718408;0.066981234;0.064459211;0.0640…
HanFNH;Plant03;Leaf3;Control;Male;0.124117135;0.120189388;0.125713015;0.108095493;0.100498464;0.112007255;0.121738062;0.112738191;0.110868616;0.119323451;0.110816315;0.102372274;0.099381266;0.101645196;0.0913121;0.093496631;0.087391912;0.081000119;0.086263135;0.085922843;0.085629084;0.084384734;0.082235363;0.079760182;0.086504675;0.080700038;0.078146806;0.079284098;0.073714663;0.069228429;0.06787…
HanFNH;Plant04;Leaf1;Control;Female;0.140410702;0.133541067;0.13433292;0.109895784;0.102043043;0.122334288;0.122961894;0.114418657;0.112122205;0.115778964;0.110134224;0.107842847;0.105995799;0.103843533;0.100596055;0.099967446;0.090352076;0.087060866;0.091076117;0.094025615;0.096065426;0.088947604;0.084770499;0.080714942;0.085394543;0.083952256;0.081659025;0.077828668;0.073786208;0.075440674;0.07…
HanFNH;Plant04;Leaf2;Control;Female;0.122709751;0.123156359;0.132978973;0.110651007;0.100553427;0.112239879;0.118286668;0.116284475;0.113892308;0.10665159;0.095753406;0.103854957;0.111509809;0.107119254;0.09632217;0.090811399;0.085181021;0.085744424;0.086835172;0.084159357;0.091355378;0.088923716;0.080509048;0.077427812;0.085891207;0.076719994;0.075864702;0.076864604;0.071611434;0.074813308;0.075…
HanFNH;Plant04;Leaf3;Control;Female;0.093494394;0.089913669;0.093849222;0.096746405;0.081049918;0.08897279;0.097267575;0.093283326;0.090897998;0.089173323;0.082942032;0.089275122;0.089147555;0.084142405;0.075971947;0.073493382;0.070966575;0.068048913;0.065698491;0.068470626;0.074905975;0.067349547;0.062184421;0.066002696;0.070398983;0.06208992;0.058710857;0.06205556;0.059812161;0.057904394;0.0582…
HanFNH;Plant05;Leaf1;Control;Female;0.141244372;0.139421441;0.128041385;0.114958729;0.10654496;0.120776996;0.121644213;0.118951386;0.120052358;0.121491815;0.111793682;0.104175011;0.10453687;0.102463618;0.099859785;0.099299794;0.093108513;0.083047351;0.085880425;0.084523034;0.09088589;0.083118436;0.08153117;0.082844697;0.081812154;0.077578029;0.075850591;0.078085606;0.076224615;0.07749523;0.074814…
HanFNH;Plant05;Leaf2;Control;Female;0.123870171;0.129036119;0.121862169;0.118748341;0.104569251;0.103666582;0.108340208;0.104837342;0.102835473;0.100865949;0.088561353;0.087650149;0.095592608;0.096097302;0.090952321;0.083519467;0.075470714;0.07635002;0.074072358;0.076723275;0.082975537;0.077604825;0.073528958;0.072891788;0.077685641;0.076129299;0.073159826;0.071609587;0.0710862;0.070672154;0.0677…
HanFNH;Plant05;Leaf3;Control;Female;0.114609444;0.117003623;0.109626564;0.114626704;0.09675326;0.102678629;0.108390682;0.10695706;0.104280115;0.094160467;0.095996239;0.09415948;0.091906102;0.088077674;0.084099195;0.087514219;0.078818263;0.074053111;0.069343964;0.072713752;0.08214707;0.078066297;0.071814211;0.070986146;0.073304555;0.069714346;0.068907093;0.069722535;0.06384359;0.064589252;0.064131…
HanFNH;Plant06;Leaf1;Control;Male;0.130990363;0.115267107;0.110402024;0.127638995;0.120774878;0.118850575;0.114212826;0.110653728;0.110405486;0.107872527;0.100809692;0.102988708;0.10373903;0.099108183;0.105680718;0.098771074;0.084107544;0.081981363;0.088130308;0.088929219;0.091135969;0.085344717;0.08507654;0.08522672;0.091504975;0.082057521;0.075368776;0.074345096;0.072960519;0.070865338;0.072598…
HanFNH;Plant06;Leaf2;Control;Male;0.129052032;0.113645602;0.102418785;0.104424509;0.09701935;0.095191815;0.107025349;0.112575374;0.105705705;0.099857367;0.097174874;0.10140646;0.096550539;0.089905644;0.086191104;0.083223371;0.077474944;0.069205449;0.072207856;0.07302759;0.085586335;0.078635801;0.076493212;0.075462926;0.079711617;0.075021982;0.070431417;0.069597972;0.065413425;0.065466253;0.066510…
HanFNH;Plant06;Leaf3;Control;Male;0.138634493;0.13230988;0.142895004;0.132733555;0.12269414;0.136531308;0.137516031;0.134661542;0.128189957;0.121047664;0.121011833;0.117398199;0.113875588;0.106487511;0.097936057;0.099834813;0.099114437;0.095910872;0.093011985;0.098689536;0.10328435;0.096480637;0.094151327;0.093775952;0.094102997;0.088439994;0.091548259;0.092236319;0.081418239;0.08167339;0.0855024…
HanFNH;Plant07;Leaf1;Control;Male;0.137601501;0.129129838;0.12724533;0.127890261;0.120175689;0.129322563;0.131413893;0.124287378;0.117728395;0.114629234;0.106090181;0.111929244;0.111285386;0.107533626;0.107061438;0.099537377;0.090117235;0.089817086;0.087631615;0.092225291;0.099973204;0.091399625;0.088802547;0.084227856;0.088222181;0.084687745;0.080807258;0.081796261;0.081604049;0.079801029;0.0772…
HanFNH;Plant07;Leaf2;Control;Male;0.118865864;0.116191995;0.105445768;0.1057312;0.109317753;0.11921556;0.111774279;0.108659839;0.109457711;0.108727694;0.105702499;0.101073591;0.097116845;0.089038662;0.088755419;0.087578543;0.079746934;0.076223154;0.075694791;0.08052637;0.083201602;0.080632053;0.076549422;0.077437298;0.083370709;0.07469921;0.072489992;0.072753117;0.06241926;0.065630407;0.069761153…
HanFNH;Plant07;Leaf3;Control;Male;0.132850299;0.125857633;0.115358938;0.121505428;0.113013986;0.112892444;0.123319022;0.11226813;0.111057254;0.106687086;0.093677142;0.101173572;0.10570527;0.102140029;0.093186246;0.088995151;0.083921458;0.078529516;0.079652211;0.085295119;0.090410542;0.081734066;0.08008469;0.077818176;0.075896373;0.076304087;0.074590371;0.073170799;0.067538686;0.069042033;0.072824…
HanFNH;Plant08;Leaf1;Control;Female;0.131072072;0.110065527;0.084180293;0.097815712;0.094023793;0.09432569;0.093461439;0.105377639;0.101889594;0.102167764;0.099482488;0.098836925;0.09876594;0.091999255;0.09046861;0.090651208;0.084708663;0.077240733;0.071662578;0.072838595;0.083438975;0.080216624;0.081599689;0.07911328;0.077272633;0.074353526;0.071153184;0.06755006;0.063251004;0.066146035;0.066226…
HanFNH;Plant08;Leaf2;Control;Female;0.104931557;0.10121415;0.101936944;0.093219458;0.086228711;0.091094086;0.102489972;0.110679488;0.103782577;0.096925848;0.086602942;0.08400443;0.084652042;0.084053113;0.084374375;0.077889562;0.070826788;0.065996142;0.071366936;0.075861259;0.076397799;0.074189499;0.071207501;0.069500421;0.071004884;0.067126733;0.063550341;0.063731234;0.066321206;0.065593199;0.064…
HanFNH;Plant08;Leaf3;Control;Female;0.081522531;0.078736654;0.080181149;0.078741868;0.07441965;0.079829128;0.082381667;0.076581004;0.077533239;0.082836701;0.071928328;0.07134637;0.077470738;0.07087021;0.068216254;0.063346866;0.055462932;0.050992212;0.061818618;0.065919003;0.062833319;0.060807578;0.055268001;0.056821157;0.066951076;0.053763709;0.053476095;0.055140283;0.049105982;0.048938368;0.0502…
HanFNH;Plant09;Leaf1;Control;Male;0.132789629;0.125816525;0.11661888;0.117704756;0.119601927;0.118694973;0.120173345;0.122088405;0.123407772;0.11934323;0.106946423;0.107111956;0.105235714;0.104655429;0.093341473;0.091660455;0.089677884;0.090616646;0.086432296;0.088078728;0.094205086;0.086875331;0.079775088;0.080535032;0.087497839;0.081359626;0.077039532;0.076158141;0.071756193;0.07742542;0.076639…
HanFNH;Plant09;Leaf2;Control;Male;0.1474265;0.143377952;0.146178384;0.148673844;0.145318869;0.134074184;0.122138276;0.128964783;0.1355207;0.135081397;0.122424177;0.124617006;0.122001822;0.115419204;0.117483944;0.111507489;0.100042607;0.09792008;0.0996408;0.103648047;0.109039411;0.102039476;0.096485475;0.093170701;0.098900956;0.092257082;0.086372758;0.088335253;0.085611026;0.086792628;0.085244222;…
HanFNH;Plant09;Leaf3;Control;Male;0.122776302;0.117078613;0.109309944;0.100439872;0.093420181;0.103858057;0.110043448;0.111027052;0.109548717;0.106856798;0.096365741;0.0966147;0.098182331;0.093831308;0.090560933;0.087526489;0.084949084;0.084159241;0.079886961;0.079922028;0.08727732;0.088033401;0.078364537;0.073244606;0.082297038;0.073745765;0.070269201;0.07035309;0.067265345;0.068457673;0.0679789…
HanFNH;Plant10;Leaf1;Control;Female;0.130125047;0.137626491;0.12495397;0.116426084;0.103619918;0.110031073;0.10729076;0.110693238;0.110279989;0.107336586;0.103221774;0.105192237;0.09860721;0.096973444;0.092160148;0.096165967;0.09376377;0.088079076;0.087231416;0.087453468;0.089891662;0.081368119;0.079967272;0.083710639;0.086989811;0.079242553;0.077162349;0.076708356;0.072365311;0.067821896;0.06936…
HanFNH;Plant10;Leaf2;Control;Female;0.148242432;0.154432855;0.154836547;0.149385296;0.132828991;0.130011054;0.136318809;0.135178628;0.133768636;0.135444968;0.125828349;0.122925535;0.119131322;0.106141635;0.108439721;0.11236943;0.10467866;0.098079514;0.099707151;0.103889886;0.108852378;0.100465986;0.09474647;0.097370472;0.103904928;0.101056468;0.093658143;0.08749738;0.083549689;0.089351119;0.09389…
HanFNH;Plant10;Leaf3;Control;Female;0.148204065;0.133449934;0.143836249;0.131664378;0.115214827;0.122716158;0.131726484;0.126380673;0.119774969;0.122616785;0.11467497;0.115452796;0.112537429;0.109523542;0.099870217;0.098548758;0.100458557;0.093982859;0.095402389;0.092567578;0.097391275;0.100358544;0.09631728;0.088095608;0.090604164;0.087281193;0.083442992;0.084778097;0.07968033;0.080449018;0.0819…
HanFNH;Plant11;Leaf1;Control;Female;0.136968621;0.138908162;0.127239129;0.126091558;0.109629627;0.111918976;0.113262281;0.121291666;0.123549114;0.115751721;0.111158199;0.105099609;0.101045958;0.102758898;0.102946817;0.098603532;0.091174443;0.091136149;0.093049827;0.093630257;0.096156485;0.089924565;0.08839144;0.088731455;0.091046797;0.082013385;0.076945792;0.074831416;0.072630758;0.071950621;0.07…
HanFNH;Plant11;Leaf2;Control;Female;0.118905611;0.127373262;0.117132623;0.111337591;0.101500427;0.108265542;0.100351691;0.101810116;0.109752856;0.10757708;0.105805535;0.098283399;0.098770814;0.096836794;0.087413588;0.085374589;0.084638195;0.081273018;0.076217326;0.078102045;0.086239805;0.079667827;0.075532678;0.077113831;0.083870953;0.073655189;0.067817944;0.070918532;0.069858035;0.068490727;0.06…
HanFNH;Plant11;Leaf3;Control;Female;0.145596052;0.140935412;0.135251164;0.12113339;0.113474377;0.121738877;0.124571397;0.107706232;0.106232964;0.116349885;0.118806108;0.115702793;0.101977259;0.094093975;0.09787769;0.098698842;0.089181544;0.083984149;0.087816474;0.089643944;0.088215326;0.094840802;0.088954454;0.084477115;0.090156957;0.080964588;0.077124684;0.079780522;0.070426131;0.071886546;0.075…
HanFNH;Plant12;Leaf1;Control;Male;0.106247781;0.103929765;0.095225682;0.111417099;0.10780705;0.102872387;0.106151492;0.101352236;0.101470934;0.093618693;0.08501011;0.085706111;0.094625203;0.094424558;0.085135855;0.084175915;0.078830405;0.07238456;0.073330271;0.069874388;0.078086436;0.075161;0.066966328;0.069055556;0.075262299;0.065861892;0.062957889;0.067252594;0.062698942;0.060943805;0.063006112…
HanFNH;Plant12;Leaf2;Control;Male;0.105291154;0.098462386;0.098479848;0.093991365;0.081415123;0.0883545;0.101124482;0.102684348;0.098323508;0.100731069;0.090441716;0.08412947;0.081673154;0.081374859;0.077596644;0.07870774;0.074537909;0.071172043;0.069643755;0.068430795;0.069485887;0.067845877;0.068171644;0.064417276;0.068495899;0.063846082;0.064106339;0.066058963;0.056359064;0.054893424;0.0564451…
HanFNH;Plant12;Leaf3;Control;Male;0.131032792;0.111608641;0.09257098;0.09791173;0.089517107;0.095697797;0.106072042;0.101599579;0.103849438;0.107329842;0.101726965;0.098714098;0.093986892;0.095097802;0.090814484;0.089182373;0.083430953;0.076339243;0.075807067;0.075222079;0.081706073;0.075745719;0.076333759;0.075711903;0.077428097;0.068630846;0.067176233;0.06743503;0.066842838;0.068733185;0.071276…
HanFNH;Plant13;Leaf1;Control;Female;0.15979605;0.144276811;0.149405998;0.14155056;0.123618761;0.123886977;0.137107237;0.133011148;0.133073212;0.128780589;0.114908494;0.115834127;0.117424712;0.109650259;0.104930988;0.105006651;0.095720272;0.092273173;0.096118641;0.092706593;0.097448256;0.099360389;0.094547541;0.089517124;0.09675176;0.094695525;0.087923031;0.084652942;0.079625058;0.079349758;0.0788…
HanFNH;Plant13;Leaf2;Control;Female;0.11057092;0.119848588;0.116021232;0.106508622;0.086842665;0.087235053;0.095875029;0.096862514;0.097517562;0.100754866;0.089593454;0.08865636;0.092546529;0.085837311;0.086867649;0.084217179;0.069752665;0.069085443;0.071470459;0.077009936;0.082630617;0.076610901;0.072461214;0.073097607;0.078743657;0.072947245;0.065401939;0.064157957;0.06236385;0.064680905;0.0624…
HanFNH;Plant13;Leaf3;Control;Female;0.122076034;0.116685896;0.114845562;0.110660245;0.102024335;0.109479467;0.108903375;0.119270729;0.110687427;0.099399742;0.093339262;0.093732181;0.095387853;0.101110663;0.096222548;0.091757569;0.083128331;0.07763341;0.074580832;0.076561811;0.085513581;0.077943319;0.078420512;0.078936944;0.080996403;0.07351389;0.07254604;0.076225383;0.070271234;0.065117792;0.0694…
HanFNH;Plant14;Leaf1;Control;Female;0.129468369;0.128015942;0.110396508;0.104817318;0.108344344;0.113159274;0.110011509;0.112123561;0.119543458;0.109527174;0.097439673;0.098377883;0.095165408;0.091688066;0.09173396;0.092843794;0.084997078;0.074520835;0.077146211;0.083257664;0.088815197;0.083427162;0.078558382;0.076113094;0.076059637;0.073639587;0.073133896;0.072600486;0.069819536;0.065617859;0.06…
HanFNH;Plant14;Leaf2;Control;Female;0.133258293;0.12748774;0.109641108;0.107505802;0.103843075;0.11396685;0.11712188;0.111524419;0.111035409;0.102735863;0.096832457;0.097508469;0.100747962;0.0991185;0.097206943;0.097965832;0.085112598;0.079543729;0.081497333;0.081117985;0.088184405;0.082502007;0.076755258;0.074243421;0.081458441;0.081908766;0.075892842;0.071434072;0.068651598;0.071992005;0.072206…
HanFNH;Plant14;Leaf3;Control;Female;0.132174051;0.128942346;0.124135237;0.121243678;0.116145377;0.111528946;0.113871221;0.118258675;0.11490955;0.108614363;0.106822743;0.108736507;0.10488167;0.100323004;0.094267859;0.094279424;0.090788521;0.089043289;0.082420113;0.080555462;0.087696528;0.086340736;0.0854875;0.079822984;0.082410296;0.082385372;0.077009701;0.074525952;0.072935515;0.077714908;0.07625…
HanFNH;Plant15;Leaf1;Control;Female;0.134839999;0.120548757;0.123326707;0.121660996;0.115906366;0.128441678;0.124184102;0.123897743;0.118823449;0.102239742;0.105255682;0.109249662;0.104989055;0.100005109;0.092658666;0.094993224;0.090320053;0.087426264;0.090834287;0.086775655;0.086981607;0.081607458;0.081175949;0.084953595;0.088693079;0.084714156;0.077530897;0.077423931;0.072949157;0.074057312;0.0…
HanFNH;Plant15;Leaf2;Control;Female;0.1301109;0.116340005;0.108563398;0.115364919;0.098777873;0.101908922;0.10153424;0.098800237;0.105703158;0.106664593;0.09116388;0.092423208;0.09480868;0.093982256;0.088337731;0.081340129;0.074453641;0.07097519;0.064815123;0.067931529;0.07831651;0.075358297;0.07207346;0.067490634;0.070723677;0.070105533;0.071012708;0.066063754;0.059227379;0.065315712;0.068199459…
HanFNH;Plant15;Leaf3;Control;Female;0.104643641;0.110916775;0.118915202;0.111677107;0.097971053;0.102785415;0.109840544;0.104450571;0.102299457;0.098320128;0.08287166;0.08774601;0.09001802;0.080854287;0.078569631;0.077405281;0.074366272;0.074187263;0.073043212;0.069220822;0.077031838;0.074322249;0.07202565;0.072037423;0.077173611;0.06656445;0.059580819;0.063000698;0.060022403;0.058796075;0.060964…
Han-FNQ;Plant01;Leaf1;Control;Female;0.114685327;0.129536771;0.121959439;0.114454889;0.115564778;0.10955651;0.105260499;0.106980345;0.105459553;0.097254275;0.105161572;0.100503237;0.093278424;0.09182911;0.092862172;0.09260877;0.091804718;0.084830251;0.082188308;0.087054498;0.085103539;0.07895951;0.076632431;0.073731019;0.073077178;0.080218987;0.077916103;0.077048874;0.072909096;0.075805407;0.0749…
Han-FNQ;Plant01;Leaf2;Control;Female;0.145172402;0.139380593;0.130135904;0.126539528;0.129655738;0.123585067;0.109794095;0.122475715;0.116818745;0.109419114;0.112656003;0.109777229;0.10736017;0.110476687;0.107117769;0.099340825;0.098208423;0.098908923;0.09463867;0.099073554;0.093429341;0.088380421;0.089677828;0.088123993;0.085284797;0.089978772;0.086313862;0.080988215;0.079488381;0.081789646;0.08…
Han-FNQ;Plant01;Leaf3;Control;Female;0.107543536;0.107473003;0.095637792;0.101415002;0.101513552;0.087260689;0.08698201;0.089887435;0.081540064;0.067225074;0.086751158;0.08362058;0.080930491;0.086853907;0.084032248;0.076935671;0.075284353;0.072016892;0.066343214;0.069126833;0.066793819;0.069264558;0.068508809;0.063811796;0.063906452;0.066386492;0.063276255;0.059277306;0.058722095;0.059668633;0.05…
Han-FNQ;Plant02;Leaf1;Control;Female;0.139989024;0.135145509;0.133980294;0.127260112;0.122148411;0.121702815;0.117241921;0.11606656;0.115724118;0.106243615;0.108283017;0.105773053;0.098297482;0.100912897;0.104573822;0.100016413;0.101370303;0.100726293;0.092401939;0.09580444;0.095665031;0.083301698;0.083613375;0.081525531;0.083995746;0.087027761;0.080601064;0.076022945;0.072864534;0.076107226;0.07…
Han-FNQ;Plant02;Leaf2;Control;Female;0.134121523;0.117577012;0.111231336;0.119080013;0.112821078;0.101412745;0.098630858;0.112837663;0.100997631;0.091402826;0.106655451;0.103415264;0.088062808;0.088783297;0.092495015;0.096062535;0.09587194;0.084451148;0.081267529;0.086332444;0.081415018;0.079327956;0.083088042;0.0796022;0.0739838;0.080328479;0.077233368;0.074091677;0.071286258;0.074988236;0.07473…
Han-FNQ;Plant02;Leaf3;Control;Female;0.098276396;0.107691344;0.090778004;0.085628936;0.088172164;0.08103431;0.088563462;0.095125341;0.082709497;0.071582026;0.076624982;0.076634646;0.069406848;0.061822699;0.074544299;0.071900213;0.069842896;0.066983953;0.064038491;0.066382304;0.064760347;0.053813382;0.054850931;0.053633035;0.056529229;0.061556835;0.056375485;0.05220515;0.051084472;0.051492947;0.05…
Han-FNQ;Plant03;Leaf1;Control;Female;0.116276203;0.12806237;0.108733256;0.099728954;0.105414357;0.108356831;0.094317374;0.09907875;0.096448275;0.08511403;0.096433107;0.093344096;0.085212039;0.09018503;0.088090166;0.084745679;0.086977126;0.076041444;0.072970145;0.074506945;0.073939884;0.07318743;0.073335554;0.07089219;0.070829097;0.074811274;0.067086865;0.06225076;0.064812456;0.07091485;0.07077651…
Han-FNQ;Plant03;Leaf2;Control;Female;0.120699905;0.119124249;0.108238779;0.113143462;0.118407023;0.112497399;0.111847988;0.119639817;0.112279688;0.098626498;0.103454742;0.103369962;0.098818979;0.105839526;0.106602797;0.09953252;0.104341064;0.100104685;0.088551741;0.089717475;0.091305291;0.086686448;0.084888627;0.078082928;0.075157218;0.08042675;0.079739702;0.079193821;0.076661084;0.074031863;0.07…
Han-FNQ;Plant03;Leaf3;Control;Female;0.111385907;0.116384996;0.098099281;0.088445154;0.087701851;0.085732861;0.085245642;0.088898308;0.08399625;0.077125042;0.083574212;0.087453447;0.080823785;0.076375289;0.085774985;0.080754593;0.077880714;0.073377725;0.067790221;0.069000409;0.068585928;0.065289865;0.067830772;0.066239069;0.065174611;0.071623729;0.068634676;0.063983665;0.061978761;0.064594597;0.0…
Han-FNQ;Plant04;Leaf1;Control;Male;0.150297558;0.156322121;0.137907316;0.133634306;0.134796746;0.13235149;0.121641553;0.117925731;0.117157691;0.122981167;0.127098914;0.119643798;0.114562021;0.109451181;0.109023588;0.106023799;0.107116236;0.104644338;0.095374298;0.100498195;0.097444578;0.09067679;0.092482472;0.088706251;0.08795374;0.094404011;0.089951311;0.087267483;0.085556165;0.089454735;0.08951…
Han-FNQ;Plant04;Leaf2;Control;Male;0.105390194;0.101738725;0.10327863;0.105733176;0.108098719;0.103158999;0.102372066;0.100370559;0.102119342;0.096823385;0.094014947;0.091488931;0.081334927;0.076841895;0.089772515;0.087550895;0.083145031;0.076731522;0.075377768;0.073170805;0.073749125;0.071817133;0.069084635;0.068447451;0.071507116;0.073106918;0.068283104;0.061860755;0.062121663;0.068402197;0.065…
Han-FNQ;Plant04;Leaf3;Control;Male;0.140760858;0.146359967;0.123006762;0.127660235;0.118529183;0.109902937;0.108561511;0.111811952;0.11206913;0.104307958;0.114156026;0.112611011;0.101936814;0.107161439;0.112652504;0.108153574;0.105166826;0.09272104;0.090588712;0.090569409;0.089930128;0.086821435;0.082267423;0.079590711;0.083976368;0.08499547;0.083586572;0.081536139;0.080448607;0.0769078;0.0782695…
Han-FNQ;Plant05;Leaf1;Control;Female;0.117896983;0.119782897;0.110238896;0.119196676;0.110218676;0.095002262;0.095553923;0.100649234;0.101623131;0.097358883;0.097716347;0.093111675;0.086697967;0.080419572;0.089649055;0.088056493;0.087918015;0.08083808;0.07640649;0.078307631;0.073990371;0.072213137;0.074111017;0.070749963;0.069437683;0.070862902;0.069567004;0.06523865;0.064309668;0.066141474;0.067…
Han-FNQ;Plant05;Leaf2;Control;Female;0.122418704;0.116340833;0.099535585;0.101535986;0.104958215;0.095394523;0.095504253;0.093858243;0.09561912;0.098132761;0.103021199;0.097983934;0.095286741;0.094091379;0.087946128;0.083562784;0.084600151;0.081189751;0.072104197;0.074887046;0.074699322;0.076451668;0.075314784;0.071537133;0.072974496;0.07427443;0.07060359;0.06860072;0.066484726;0.066974292;0.0646…
Han-FNQ;Plant05;Leaf3;Control;Female;0.144848895;0.132474355;0.131314074;0.132005439;0.121915402;0.112668736;0.11355516;0.113845338;0.107456829;0.105887022;0.116224019;0.114239918;0.111735821;0.106945861;0.110622188;0.101281172;0.099554779;0.097743063;0.092838127;0.092244258;0.091468849;0.090202889;0.092335917;0.088379463;0.081338405;0.083361285;0.08265377;0.082612077;0.081017421;0.081615363;0.08…
Han-FNQ;Plant06;Leaf1;Control;Female;0.098925203;0.10628299;0.095709191;0.099181988;0.090389651;0.079521507;0.088308229;0.087652152;0.08500868;0.076734716;0.080542074;0.0793924;0.077465987;0.080259649;0.086116179;0.084925347;0.080680983;0.070296046;0.065618392;0.068713408;0.064115939;0.059451642;0.064053565;0.067732673;0.069861014;0.066110298;0.058752834;0.05533419;0.059356373;0.059608855;0.05899…
Han-FNQ;Plant06;Leaf2;Control;Female;0.129703915;0.126487274;0.103967207;0.100952343;0.110083771;0.103499612;0.098726934;0.097717435;0.097446042;0.085358752;0.090223537;0.090232663;0.085088032;0.085318959;0.090846299;0.087094211;0.084321523;0.079121036;0.078758949;0.077702848;0.074738047;0.073531981;0.074456623;0.072664031;0.074934174;0.077129035;0.071051711;0.062732019;0.063500022;0.066549365;0.…
Han-FNQ;Plant06;Leaf3;Control;Female;0.138134191;0.142297482;0.132077398;0.120749279;0.115519412;0.112535081;0.111472671;0.111315434;0.105137894;0.099295077;0.108166448;0.105471134;0.102639042;0.104324054;0.105905824;0.103499137;0.100004447;0.097685106;0.091315278;0.094121409;0.095793935;0.092176601;0.0904193;0.085306576;0.080698912;0.086168109;0.083180909;0.076813831;0.078745906;0.078621111;0.07…
Han-FNQ;Plant07;Leaf1;Control;Female;0.147116846;0.147033561;0.131738109;0.126040144;0.128448037;0.11832525;0.117873553;0.112118307;0.117260958;0.115291782;0.107939115;0.106203838;0.107200035;0.10917381;0.104829458;0.102836945;0.101705493;0.095084801;0.093194054;0.093939583;0.089896306;0.088330148;0.085037725;0.079699982;0.084023957;0.082497002;0.080367809;0.081099726;0.077449263;0.078817091;0.07…
Han-FNQ;Plant07;Leaf2;Control;Female;0.14144294;0.148278236;0.134293359;0.140225852;0.135796773;0.117351922;0.112778722;0.118205946;0.112163232;0.110530664;0.11718507;0.115276601;0.103312196;0.097223291;0.103189073;0.102384479;0.101801704;0.09492357;0.08973752;0.093478765;0.093923435;0.087376897;0.088851239;0.085057866;0.082974309;0.085737155;0.08455298;0.081195541;0.078348472;0.079918716;0.07876…
Han-FNQ;Plant07;Leaf3;Control;Female;0.135299496;0.130549258;0.126236364;0.117357741;0.113517896;0.105165087;0.112504217;0.109308435;0.103391124;0.091589056;0.102786035;0.105375952;0.099589973;0.096579667;0.097228143;0.101121084;0.10207296;0.093282157;0.085777045;0.087781405;0.086588617;0.087138028;0.085978828;0.082197326;0.083409039;0.085341885;0.081359501;0.077664704;0.074042905;0.079976405;0.0…
Han-FNQ;Plant08;Leaf1;Control;Male;0.102193417;0.109550078;0.099998853;0.096105803;0.096763332;0.087666072;0.0881629;0.08396514;0.084023996;0.072596991;0.084011891;0.083462793;0.071625848;0.070997758;0.076796092;0.079817057;0.077717514;0.066305081;0.063462655;0.067427924;0.070004583;0.067147423;0.065581622;0.063131201;0.061765;0.064998291;0.06033926;0.058685086;0.056926608;0.059164969;0.058800124…
Han-FNQ;Plant08;Leaf2;Control;Male;0.095900403;0.095747324;0.08461319;0.099266051;0.100495531;0.08793442;0.092817528;0.087662692;0.076248198;0.072474502;0.08531502;0.078169378;0.07081625;0.068968969;0.079194465;0.076638702;0.074725584;0.07197592;0.06281273;0.063867506;0.057598063;0.057832812;0.061880957;0.055249324;0.05341059;0.058451716;0.054836393;0.049074288;0.050563266;0.055610406;0.059369967…
Han-FNQ;Plant08;Leaf3;Control;Male;0.128385511;0.125747308;0.101684326;0.101349255;0.097265046;0.089162704;0.093483275;0.094405475;0.091084146;0.079294033;0.088363617;0.092580172;0.089929568;0.085626181;0.083145677;0.083105643;0.089593159;0.083096307;0.077018265;0.077291872;0.075038588;0.076351703;0.07772957;0.071415622;0.070131554;0.070564893;0.068419273;0.066381429;0.065682569;0.065359316;0.063…
Han-FNQ;Plant09;Leaf1;Control;Female;0.104618658;0.099908136;0.095757288;0.09324011;0.09808971;0.087570123;0.087600344;0.092613768;0.090040002;0.078461457;0.08290411;0.079109064;0.072474465;0.07250668;0.076539552;0.077150586;0.069269834;0.062716854;0.061870266;0.070266535;0.065840215;0.062396085;0.06683307;0.067494772;0.063794287;0.058500747;0.057772507;0.056794078;0.058800521;0.059632014;0.05650…
Han-FNQ;Plant09;Leaf2;Control;Female;0.124411223;0.108936695;0.103154719;0.109066734;0.09977246;0.087224369;0.090933824;0.099801251;0.098913997;0.091221354;0.096284295;0.089788527;0.084014203;0.085457891;0.088303213;0.08332041;0.083242755;0.076458282;0.073615718;0.078173647;0.073507853;0.06786027;0.069346804;0.069048613;0.072901253;0.072337513;0.063975749;0.058943158;0.060430824;0.064493427;0.063…
Han-FNQ;Plant09;Leaf3;Control;Female;0.134917752;0.132812308;0.129170216;0.124552705;0.122005922;0.12694827;0.120181527;0.114456125;0.111989757;0.10474785;0.113759288;0.113287391;0.111617644;0.108169416;0.10558579;0.103640226;0.102148626;0.094050919;0.091322337;0.096471849;0.094428626;0.089393689;0.089982184;0.086116545;0.085186853;0.084917733;0.084230195;0.081859024;0.080532987;0.081336753;0.081…
Han-FNQ;Plant10;Leaf1;Control;Female;0.134607995;0.129784145;0.108317179;0.108023364;0.112262211;0.103615595;0.093811327;0.105371381;0.10800117;0.093330028;0.096742735;0.091690175;0.088697129;0.096786138;0.100669616;0.095843823;0.094305195;0.083748516;0.079314441;0.085712821;0.083661862;0.076109023;0.079177709;0.07522425;0.069952643;0.074608738;0.073504334;0.073554412;0.071637515;0.075787591;0.07…
Han-FNQ;Plant10;Leaf2;Control;Female;0.138698819;0.128039218;0.118893845;0.120852749;0.119959436;0.110322807;0.108745535;0.109165478;0.105704525;0.097335462;0.101269652;0.09828181;0.094582685;0.094178232;0.100269045;0.099617312;0.096392007;0.085860059;0.088674752;0.088562876;0.082491168;0.085875652;0.086533464;0.077232135;0.07544464;0.079822657;0.077347514;0.075440104;0.075702764;0.07538774;0.072…
Han-FNQ;Plant10;Leaf3;Control;Female;0.129581838;0.122491317;0.100152326;0.109470633;0.111301615;0.109162148;0.104417291;0.11606503;0.115347444;0.102996923;0.109651402;0.107159191;0.09721683;0.092326684;0.096040134;0.095055668;0.087370557;0.082524495;0.077279822;0.078482627;0.081739839;0.082620767;0.081469998;0.07263721;0.070927133;0.077936206;0.075575228;0.070744691;0.069028898;0.071563277;0.072…
Han-FNQ;Plant11;Leaf1;Control;Female;0.12285619;0.124244783;0.107463853;0.1087658;0.112681408;0.098650904;0.089058361;0.102944421;0.101390669;0.083054717;0.089072304;0.090740778;0.088056146;0.088618149;0.091429101;0.086088827;0.087095092;0.083166963;0.078019;0.07685633;0.076809297;0.076259219;0.076273416;0.073034329;0.071322387;0.071057582;0.070696904;0.0711253;0.070887945;0.069551545;0.067058077…
Han-FNQ;Plant11;Leaf2;Control;Female;0.110569514;0.119734841;0.114032816;0.116238353;0.120138987;0.100651599;0.091129386;0.096186287;0.094309251;0.091523217;0.096589944;0.086629844;0.078003436;0.08002255;0.086329773;0.078394018;0.075994082;0.080422855;0.078209742;0.073365369;0.066099254;0.069836514;0.069440768;0.066818085;0.065640463;0.068636879;0.06558328;0.058613388;0.058039898;0.064680579;0.06…
Han-FNQ;Plant11;Leaf3;Control;Female;0.108659586;0.117455683;0.105596473;0.103288674;0.108864172;0.100390968;0.088972536;0.093262481;0.099602824;0.091872774;0.103575089;0.102661345;0.092932545;0.088029055;0.09228239;0.08833919;0.088642024;0.084275913;0.0782308;0.078209538;0.07868522;0.081923279;0.076397782;0.071599951;0.075343282;0.079880662;0.07485527;0.06880352;0.070079705;0.071572562;0.0721710…
Han-FNQ;Plant12;Leaf1;Control;Male;0.147882057;0.149066246;0.132406097;0.125084082;0.122927423;0.111978573;0.1118232;0.119774868;0.124023898;0.117183442;0.112246623;0.114174387;0.107337623;0.105303731;0.106476479;0.104983721;0.10175666;0.089090311;0.088365747;0.092705027;0.09102698;0.087298254;0.086857215;0.082417124;0.080753308;0.084746967;0.082948443;0.075362682;0.074220758;0.083014022;0.082729…
Han-FNQ;Plant12;Leaf2;Control;Male;0.147115415;0.155368082;0.130016815;0.130238597;0.135389178;0.12522985;0.116617722;0.127537746;0.124411823;0.110386856;0.115947542;0.115554822;0.105809091;0.10472527;0.107589909;0.105239006;0.106118179;0.095592986;0.093960111;0.096313782;0.094408281;0.091901885;0.090891423;0.086720643;0.088875319;0.089433154;0.084460471;0.084396063;0.08114629;0.0811252;0.0829094…
Han-FNQ;Plant12;Leaf3;Control;Male;0.126883578;0.128608756;0.112486856;0.115696834;0.121687521;0.119013164;0.108129014;0.105460364;0.105888828;0.092766706;0.100822801;0.103512063;0.101226807;0.097006324;0.099436696;0.10110581;0.097734279;0.085526463;0.085496373;0.091435825;0.091345083;0.083240523;0.081681015;0.07992631;0.079972124;0.081125194;0.080529109;0.079622673;0.077141215;0.078540175;0.0760…
Han-FNQ;Plant13;Leaf1;Control;Male;0.128472377;0.129850544;0.123142593;0.107523797;0.108580909;0.101348733;0.094149941;0.105725955;0.107973121;0.096273758;0.091404458;0.095435315;0.094049023;0.090779321;0.093018701;0.089741634;0.092104149;0.083007871;0.075374377;0.078370271;0.077550686;0.073917324;0.076234116;0.07884442;0.078240698;0.073804015;0.070015194;0.069074955;0.070650341;0.072822201;0.069…
Han-FNQ;Plant13;Leaf2;Control;Male;0.121531769;0.128007559;0.104521874;0.111906861;0.107940307;0.103388993;0.099168418;0.103797075;0.102408021;0.098544635;0.100043196;0.090899191;0.084913484;0.085765106;0.087267105;0.084637017;0.08478568;0.079805678;0.076758666;0.076809932;0.070506799;0.069247909;0.071051944;0.070117245;0.07411638;0.070568977;0.066698072;0.063274288;0.065070064;0.070303445;0.0676…
Han-FNQ;Plant13;Leaf3;Control;Male;0.105080215;0.12118768;0.106493244;0.093784222;0.091148879;0.088121873;0.087662667;0.094131447;0.090783436;0.079409705;0.088180024;0.087706611;0.083153008;0.078622713;0.078669022;0.078383181;0.075354454;0.070847729;0.065632633;0.068191713;0.07079163;0.068262842;0.066444355;0.064787902;0.065368648;0.06642253;0.063688887;0.06013106;0.061588044;0.060601471;0.060461…
Han-FNQ;Plant14;Leaf1;Control;Male;0.13225078;0.135034094;0.11019666;0.106756774;0.101838695;0.086859528;0.089118543;0.101117998;0.096902658;0.083974096;0.086704614;0.090715689;0.089343811;0.087360907;0.090006299;0.085436005;0.086378828;0.073282778;0.071694939;0.077820173;0.073875368;0.073459824;0.07831653;0.074391983;0.073083314;0.073450421;0.071031832;0.0682132;0.065789272;0.067930563;0.0664186…
Han-FNQ;Plant14;Leaf2;Control;Male;0.124801332;0.121078558;0.095699141;0.108317747;0.110862542;0.093883536;0.095553469;0.101653625;0.095744017;0.090206038;0.099742757;0.096939581;0.093364947;0.092720039;0.092424472;0.090707428;0.08714328;0.082716604;0.079364839;0.081946784;0.080974038;0.078599141;0.078434777;0.073426565;0.074009201;0.081101769;0.076056989;0.067893784;0.069897287;0.073530434;0.071…
Han-FNQ;Plant14;Leaf3;Control;Male;0.126109704;0.116702107;0.107061444;0.11581627;0.113758716;0.110311704;0.108135796;0.101477336;0.09356102;0.097385326;0.103614785;0.096369453;0.09676604;0.101727953;0.09633214;0.091465249;0.087905834;0.083213331;0.08038382;0.084074248;0.085416672;0.07952186;0.081982378;0.077153498;0.07386098;0.076533125;0.074277763;0.071486073;0.070074554;0.070587849;0.069001568…
Han-FNQ;Plant15;Leaf1;Control;Male;0.138187922;0.130228318;0.126552764;0.125635986;0.12342682;0.118825717;0.118910818;0.125760474;0.116113583;0.104078392;0.112947072;0.111061314;0.101371199;0.105225165;0.106026755;0.101707103;0.103785197;0.104281185;0.091820226;0.090937835;0.09019424;0.088877155;0.088450186;0.085465674;0.085002461;0.089308675;0.086293803;0.080959399;0.07850809;0.080832981;0.07958…
Han-FNQ;Plant15;Leaf2;Control;Male;0.150011809;0.145641774;0.125519672;0.130053848;0.135071105;0.124443593;0.113312497;0.11684137;0.118369119;0.103294726;0.105641052;0.106428021;0.104734392;0.101463022;0.106727346;0.108796057;0.105422481;0.093909886;0.0892348;0.093792335;0.09333675;0.083510232;0.087621226;0.084856899;0.081645603;0.085776695;0.084638783;0.085951111;0.088700168;0.08332282;0.0797709…
Han-FNQ;Plant15;Leaf3;Control;Male;0.128355208;0.125148456;0.105893464;0.119101446;0.125998264;0.118023008;0.112237391;0.110545259;0.103468306;0.091223357;0.100903031;0.106639504;0.10060358;0.099526504;0.099458872;0.099173769;0.097698342;0.092317138;0.088777259;0.089958743;0.085495362;0.080629152;0.085555643;0.084355545;0.079229879;0.083120498;0.078560935;0.075040789;0.075802672;0.07902325;0.0781…
Hanne;Plant01;Leaf1;Control;Female;0.088014927;0.083865687;0.089837085;0.099570399;0.093091775;0.084666455;0.07244249;0.069622708;0.08141233;0.084071969;0.082175015;0.082435403;0.072490223;0.073334621;0.069465826;0.070578288;0.06369503;0.067556595;0.06018166;0.059451665;0.057850739;0.06083438;0.063097551;0.059985638;0.058155405;0.053662109;0.053826649;0.055892059;0.055892606;0.053785453;0.0539818…
Hanne;Plant01;Leaf2;Control;Female;0.101307078;0.102302019;0.100432256;0.103594984;0.093545757;0.093662266;0.08558011;0.085631495;0.089466505;0.083773974;0.083460984;0.08004323;0.073001676;0.073785629;0.072751837;0.07441656;0.072773213;0.072388087;0.068758995;0.071098085;0.069046308;0.061126445;0.06184916;0.063490821;0.060825218;0.05853361;0.058485961;0.058945719;0.059164562;0.056191137;0.0536178…
Hanne;Plant01;Leaf3;Control;Female;0.111071834;0.112493552;0.106468636;0.113669207;0.100887955;0.092926633;0.082109131;0.085701871;0.092427452;0.090637831;0.091768207;0.092298492;0.081360915;0.07498793;0.076885516;0.076634946;0.073056976;0.076213154;0.075042087;0.076660829;0.073694205;0.071711566;0.071606895;0.070866484;0.068146221;0.063585547;0.063204727;0.065003079;0.062978037;0.062114923;0.061…
Hanne;Plant02;Leaf1;Control;Female;0.082463426;0.096191353;0.102920837;0.096940184;0.089337858;0.092940517;0.079747072;0.077643235;0.081817371;0.07803645;0.08448657;0.084605426;0.069542175;0.063137254;0.06828845;0.075416318;0.072309218;0.069937271;0.064135334;0.065593263;0.065869868;0.06667295;0.068081694;0.064820847;0.05761605;0.059833766;0.055598689;0.052184824;0.053938455;0.057846544;0.0540373…
Hanne;Plant02;Leaf2;Control;Female;0.105851108;0.103892772;0.110175178;0.10568335;0.104920033;0.10018788;0.0883979;0.09046474;0.097440716;0.089339114;0.08853154;0.090803503;0.083646619;0.084643494;0.079980145;0.074467521;0.07246104;0.076035547;0.073799182;0.073689611;0.073249317;0.073223967;0.075020928;0.072196986;0.065973504;0.062855342;0.06356687;0.06166752;0.063541196;0.064655204;0.064023414;0…
Hanne;Plant02;Leaf3;Control;Female;0.081231615;0.075749916;0.089071119;0.085004886;0.090936559;0.091137151;0.073307252;0.06666887;0.076950553;0.069956421;0.069038442;0.080342082;0.074005168;0.063337062;0.065705708;0.066233912;0.063130664;0.067610841;0.06042127;0.063523467;0.060268607;0.055714986;0.057545317;0.059260571;0.057256488;0.054123747;0.054141619;0.054842634;0.055198369;0.053106483;0.0532…
Hanne;Plant03;Leaf1;Control;Female;0.106221434;0.095745655;0.105196847;0.110652738;0.104861798;0.102467098;0.09442618;0.084998935;0.090409204;0.084544603;0.089004474;0.09046674;0.083255357;0.08196272;0.078724612;0.079347545;0.078271345;0.080438379;0.074440577;0.077816305;0.073807004;0.072400411;0.080059913;0.080050964;0.071191799;0.06890423;0.070180497;0.065525798;0.066204852;0.059798921;0.060294…
Hanne;Plant03;Leaf2;Control;Female;0.111669567;0.105793597;0.11448526;0.110634959;0.102079759;0.101228142;0.095045058;0.091520378;0.10032676;0.101564011;0.097315075;0.100774471;0.089747691;0.078421967;0.083278121;0.088112707;0.085781136;0.084250381;0.076913375;0.077275312;0.07722148;0.078638903;0.082493785;0.080871113;0.077737147;0.072456333;0.071262468;0.071347698;0.073495874;0.074350002;0.07077…
Hanne;Plant03;Leaf3;Control;Female;0.095085864;0.087968481;0.076686486;0.090380695;0.083697948;0.085338403;0.07814843;0.062348718;0.073353979;0.076378124;0.071097078;0.077448221;0.069262319;0.061350757;0.062332475;0.064822258;0.05741604;0.05813265;0.051644373;0.052425135;0.056766432;0.054864851;0.060252468;0.057645791;0.050097183;0.051031428;0.053175174;0.055051993;0.053142302;0.046180508;0.04188…
Hanne;Plant04;Leaf1;Control;Female;0.121771659;0.126115692;0.128017322;0.124351392;0.119136906;0.115675041;0.100089547;0.096746847;0.111476907;0.103310964;0.105010768;0.105522575;0.100382136;0.099261162;0.100939014;0.098132854;0.096623003;0.096383618;0.096745128;0.09208096;0.086511971;0.090076204;0.088660894;0.084667881;0.080937649;0.082057283;0.084050792;0.084148339;0.080769685;0.078168118;0.078…
Hanne;Plant04;Leaf2;Control;Female;0.122172752;0.114196796;0.116027703;0.115146519;0.102275412;0.103106825;0.099931418;0.091482569;0.099989867;0.096710875;0.095760097;0.098333952;0.088301508;0.085134987;0.083719809;0.082246448;0.077264117;0.077817845;0.078019858;0.081285878;0.077945115;0.078261962;0.078160101;0.074333028;0.072476206;0.073756707;0.072776173;0.075332218;0.075780422;0.070012267;0.06…
Hanne;Plant04;Leaf3;Control;Female;0.108448632;0.107112968;0.113188672;0.115961788;0.100318378;0.094495789;0.088567146;0.082426914;0.094940107;0.096761158;0.091822274;0.096956521;0.092213029;0.081564605;0.078711646;0.077032604;0.074494196;0.081746977;0.080625875;0.07756832;0.078187307;0.077158306;0.077551153;0.076521503;0.06853981;0.068209661;0.0638034;0.062636677;0.064909763;0.064372314;0.061613…
Hanne;Plant05;Leaf1;Control;Male;0.098507473;0.092304694;0.092500745;0.09115992;0.09836206;0.092456815;0.078723553;0.079342827;0.087978817;0.077548316;0.082740282;0.086027219;0.076400933;0.07251334;0.074515175;0.073232422;0.066071589;0.061796557;0.070218974;0.070907698;0.065158709;0.064531593;0.065453797;0.065998997;0.061361382;0.059895586;0.062620012;0.06122288;0.05808136;0.056216484;0.053326181…
Hanne;Plant05;Leaf2;Control;Male;0.112674444;0.101478749;0.100776971;0.119798598;0.114276908;0.10133662;0.09337401;0.086752076;0.095696507;0.103229;0.100043699;0.100066476;0.08972712;0.075852708;0.080681958;0.082737583;0.077997784;0.081015431;0.078380405;0.080443662;0.078197906;0.07948105;0.076238159;0.071024976;0.0712028;0.073133256;0.069902367;0.068542615;0.069734186;0.069298097;0.066050187;0.0…
Hanne;Plant05;Leaf3;Control;Male;0.079081367;0.074486507;0.078495645;0.0796282;0.08766403;0.093497107;0.071530036;0.058520189;0.076180522;0.07135529;0.060240924;0.068979928;0.066748807;0.060050682;0.05783627;0.054893103;0.055428297;0.060182574;0.060143707;0.060011538;0.054222416;0.053687597;0.059297637;0.056852063;0.053323939;0.050757016;0.049582422;0.053870013;0.05532336;0.049520377;0.043959082;…
Hanne;Plant06;Leaf1;Control;Male;0.117190732;0.121069651;0.113879995;0.107424986;0.10869867;0.116050151;0.100197071;0.084726439;0.092522559;0.096220547;0.096676887;0.101883463;0.09069309;0.079516598;0.080556449;0.083340345;0.080852219;0.078457088;0.08219149;0.083412618;0.077361793;0.077965701;0.07918397;0.077014863;0.073304892;0.071440473;0.070887141;0.07117327;0.070825587;0.069393114;0.065179529…
Hanne;Plant06;Leaf2;Control;Male;0.09569626;0.101657692;0.099769758;0.100847934;0.096633157;0.097283058;0.077343401;0.077501779;0.098242583;0.088006357;0.079365511;0.078913546;0.07634705;0.075066105;0.075978331;0.0750383;0.066332559;0.0662909;0.067268585;0.06899229;0.068772378;0.068522157;0.07021942;0.064382337;0.058412931;0.059216055;0.063147628;0.0637673;0.060429297;0.055726937;0.056038132;0.05…
Hanne;Plant06;Leaf3;Control;Male;0.099070296;0.112131434;0.108892017;0.10696677;0.104744091;0.097655639;0.077731701;0.079000413;0.092139584;0.089113195;0.088992005;0.091291318;0.086871456;0.083013742;0.077432107;0.073706863;0.067076639;0.069593222;0.06797663;0.071049502;0.072376046;0.066646597;0.067742476;0.070950642;0.070507537;0.063941624;0.06253454;0.063096312;0.057708791;0.057583852;0.0608812…
Hanne;Plant07;Leaf1;Control;Female;0.093494632;0.095220392;0.100565058;0.094580617;0.09044463;0.101902759;0.094122544;0.08881811;0.091883487;0.088805087;0.080361823;0.086327738;0.08632083;0.077744802;0.078273947;0.073256194;0.068361319;0.074532394;0.070128606;0.065503425;0.061664021;0.067209846;0.07190567;0.070054007;0.066380508;0.059635276;0.060017829;0.06006762;0.066812002;0.063669356;0.0578490…
Hanne;Plant07;Leaf2;Control;Female;0.093839098;0.091307352;0.086900194;0.082781565;0.087176013;0.08643486;0.080130351;0.063954113;0.076042416;0.083102578;0.077000057;0.076300755;0.069824441;0.063467336;0.067695562;0.065255718;0.058825259;0.064429842;0.063890552;0.062860913;0.068927151;0.063402629;0.065788598;0.059334196;0.047672363;0.051989933;0.056340237;0.054715001;0.052199426;0.051835338;0.047…
Hanne;Plant07;Leaf3;Control;Female;0.109468249;0.105208977;0.110553144;0.108617594;0.110930992;0.106899431;0.082577679;0.080622635;0.098612082;0.091707626;0.101457904;0.102961441;0.095399872;0.09497632;0.089466737;0.08842974;0.081798094;0.079194957;0.078793302;0.081288492;0.078296637;0.079724412;0.082130649;0.080683111;0.074429626;0.078014769;0.078079228;0.074634628;0.072668617;0.07131838;0.06996…
Hanne;Plant08;Leaf1;Control;Male;0.115568406;0.101222277;0.099861628;0.106210359;0.097870182;0.087402088;0.08927317;0.095646034;0.093286092;0.083951917;0.087466861;0.084888102;0.078960385;0.080605756;0.075157833;0.072070187;0.067203792;0.066244717;0.070586854;0.072068677;0.065829146;0.067844464;0.071104077;0.06623667;0.062448427;0.05964226;0.064312623;0.064518561;0.060323098;0.058234797;0.0590217…
Hanne;Plant08;Leaf2;Control;Male;0.100764149;0.108068107;0.115891819;0.097659017;0.103964459;0.109707824;0.092924893;0.091930773;0.105737841;0.097113016;0.091355945;0.09155404;0.088060432;0.079575602;0.078991876;0.079011906;0.074584123;0.078639003;0.07335486;0.074441991;0.075012025;0.076261039;0.074961429;0.071992234;0.071374486;0.070764356;0.068318777;0.066573267;0.068496263;0.06434171;0.0631655…
Hanne;Plant08;Leaf3;Control;Male;0.114489336;0.106146319;0.116118813;0.10981671;0.10474489;0.10237251;0.094093872;0.090392741;0.10132259;0.102884632;0.094916223;0.095140057;0.087792725;0.08158979;0.086800118;0.081651652;0.07825942;0.081455907;0.07700633;0.077792651;0.078562171;0.080322364;0.079254881;0.077962257;0.074096809;0.072379503;0.070417641;0.075746381;0.076142137;0.072358967;0.063826077;0…
Hanne;Plant09;Leaf1;Control;Female;0.113926943;0.103189277;0.107415365;0.110272234;0.109523583;0.116281905;0.10024045;0.092185039;0.105081731;0.096129179;0.09271624;0.10132444;0.093619253;0.089038717;0.090213878;0.087176745;0.081776068;0.081184;0.081720382;0.082372598;0.081820492;0.080718559;0.085840889;0.084025962;0.076841693;0.073639708;0.077247135;0.077621746;0.073866474;0.067419661;0.06629888…
Hanne;Plant09;Leaf2;Control;Female;0.11019615;0.105663876;0.110382936;0.10019717;0.098849641;0.103194464;0.096937446;0.088834869;0.099012539;0.090340983;0.087762621;0.094797024;0.088295674;0.08344956;0.079491101;0.082289265;0.072804749;0.074068679;0.079346368;0.084658378;0.081546709;0.07345705;0.079222216;0.076074308;0.066808481;0.070503555;0.067153644;0.066010327;0.068757624;0.066101388;0.063176…
Hanne;Plant09;Leaf3;Control;Female;0.10453165;0.09594774;0.106849239;0.100898095;0.096563854;0.092829131;0.082451684;0.084534549;0.088341404;0.082967914;0.082398849;0.08133159;0.076591016;0.073717808;0.075202572;0.078351944;0.071625039;0.070295842;0.073352334;0.070370866;0.065457296;0.069604291;0.072271112;0.06992631;0.06606167;0.062613279;0.061726491;0.060685992;0.057770169;0.062135325;0.0626748…
Hanne;Plant10;Leaf1;Control;Female;0.09666075;0.104071283;0.10462844;0.105746922;0.098383291;0.087984398;0.088473751;0.077817762;0.079631801;0.084759369;0.089945253;0.090083311;0.077554125;0.076436127;0.079055847;0.076353938;0.068559563;0.072507124;0.070317763;0.069178788;0.069635413;0.067621852;0.066973063;0.066935916;0.06565642;0.067169877;0.067344456;0.064452252;0.062255438;0.061502832;0.06271…
Hanne;Plant10;Leaf2;Control;Female;0.101597991;0.105327291;0.109921445;0.106760133;0.111387148;0.117294643;0.101249375;0.085060698;0.096012438;0.103255565;0.098950904;0.0993593;0.092586429;0.08601902;0.090120389;0.085194691;0.077741636;0.080733635;0.084464612;0.083328538;0.074426711;0.07916677;0.081984654;0.079186757;0.07903784;0.074378486;0.071278751;0.071892557;0.071506048;0.065156572;0.0662248…
Hanne;Plant10;Leaf3;Control;Female;0.096853563;0.086983879;0.098070193;0.104774249;0.091766968;0.088278221;0.087388016;0.086779191;0.095146229;0.0973023;0.088358733;0.089682516;0.084478599;0.081316814;0.078220397;0.072729107;0.069145542;0.07176523;0.069044021;0.075914906;0.07397653;0.064928966;0.068451442;0.069404396;0.068205596;0.062013087;0.059278641;0.062999951;0.063566176;0.064890125;0.060637…
Hanne;Plant11;Leaf1;Control;Male;0.106379266;0.104501109;0.106269885;0.111631409;0.102291759;0.102652227;0.097853876;0.087358255;0.09825436;0.097143843;0.09998672;0.09676376;0.087944388;0.084600689;0.085736942;0.078221658;0.068088663;0.072776815;0.075691624;0.081193084;0.078222565;0.080404046;0.07850902;0.073681348;0.069669447;0.069555134;0.069436262;0.071054466;0.068443069;0.068881703;0.06743980…
Hanne;Plant11;Leaf2;Control;Male;0.080685527;0.094437067;0.093238017;0.094171315;0.10224363;0.101710945;0.085447242;0.071448175;0.081103482;0.084716658;0.085725844;0.085879056;0.076681532;0.071537033;0.067988571;0.068686444;0.06347611;0.064470795;0.061803326;0.066794844;0.066062757;0.06525994;0.06878102;0.063617826;0.053102392;0.056921865;0.063112164;0.061604414;0.059096496;0.058719692;0.06084661…
Hanne;Plant11;Leaf3;Control;Male;0.092428874;0.086812222;0.098578225;0.087331276;0.083866288;0.085210454;0.072145152;0.071978478;0.086436194;0.083366728;0.078920575;0.08369161;0.074976962;0.065960031;0.072370908;0.074402467;0.067477299;0.066639004;0.068667188;0.067512615;0.065475647;0.065350309;0.066104053;0.065200676;0.058267606;0.058905855;0.060245658;0.058856779;0.06059028;0.059776661;0.057021…
Hanne;Plant12;Leaf1;Control;Female;0.091798607;0.095544096;0.102024263;0.096639289;0.082867694;0.085957365;0.081263904;0.076456816;0.085351122;0.08334609;0.081059429;0.080437493;0.070012434;0.063947498;0.069877736;0.06673458;0.062532676;0.063403449;0.064731104;0.064310014;0.060806175;0.056903752;0.061449895;0.059636857;0.057412964;0.053744659;0.054760838;0.055737897;0.057714345;0.05829379;0.05338…
Hanne;Plant12;Leaf2;Control;Female;0.086138388;0.080201328;0.068505211;0.07397961;0.076355416;0.076787547;0.05827028;0.065041263;0.080543322;0.077878084;0.071601379;0.074854213;0.072612209;0.065710393;0.0560729;0.053868702;0.056403084;0.064594803;0.055831803;0.05423044;0.058309231;0.056329329;0.056927744;0.051548385;0.046742713;0.049261274;0.052666426;0.052872152;0.051897599;0.048395289;0.0443543…
Hanne;Plant12;Leaf3;Control;Female;0.087531084;0.105976042;0.10216488;0.100508073;0.105150468;0.110270956;0.092551506;0.083996055;0.094868004;0.098177016;0.096368078;0.096684875;0.086553953;0.074599338;0.079238536;0.073241036;0.065599438;0.075824245;0.073003391;0.075821125;0.078840003;0.075033835;0.076195934;0.07291728;0.062765482;0.066884972;0.066116586;0.066812741;0.068975014;0.067772169;0.0648…
Hanne;Plant13;Leaf1;Control;Male;0.099766461;0.090546699;0.086588191;0.104737989;0.101878645;0.093250202;0.081415643;0.072901905;0.0822898;0.084085207;0.080203808;0.083379601;0.076939929;0.072257395;0.0781202;0.076057843;0.068272375;0.070855861;0.0686388;0.074488841;0.074075414;0.07181608;0.070602788;0.06681736;0.063981532;0.063955811;0.063838738;0.064752014;0.060681571;0.059205927;0.058062055;0.…
Hanne;Plant13;Leaf2;Control;Male;0.110417339;0.106846786;0.114332824;0.108832005;0.102255279;0.096275032;0.095513291;0.101182221;0.106240236;0.104123551;0.102281868;0.097180189;0.08711724;0.080073758;0.084477825;0.087110289;0.087718206;0.085659351;0.083096916;0.081790454;0.07871765;0.078283165;0.079276003;0.079923211;0.079529106;0.074002185;0.070095718;0.07232496;0.071147154;0.069283947;0.0695726…
Hanne;Plant13;Leaf3;Control;Male;0.089889665;0.093998798;0.091673902;0.088362775;0.089597767;0.094513355;0.085792282;0.073636887;0.086036736;0.083720483;0.079101444;0.082242709;0.074082256;0.075380054;0.074085951;0.066736387;0.063961681;0.068261359;0.067945955;0.069118626;0.065068246;0.058881298;0.066251531;0.066772254;0.061102006;0.059735579;0.062971934;0.061885176;0.059725013;0.05708145;0.05517…
Hanne;Plant14;Leaf1;Control;Female;0.10868288;0.114406574;0.111760676;0.108941464;0.103814526;0.094691706;0.087522407;0.085438104;0.099624216;0.097320469;0.095084976;0.090018724;0.078088312;0.078152018;0.085036204;0.078814816;0.073581318;0.078797075;0.080448722;0.080869045;0.074261678;0.074199733;0.078401431;0.07812399;0.072390542;0.066076364;0.068556947;0.068236801;0.063618968;0.062487788;0.0616…
Hanne;Plant14;Leaf2;Control;Female;0.097543946;0.093976893;0.091587623;0.092392136;0.084763627;0.079089821;0.074445117;0.081130886;0.095821427;0.0907167;0.084117909;0.090565952;0.083561193;0.078248151;0.077063774;0.072555034;0.068650748;0.070027889;0.068042421;0.068592437;0.066509665;0.067621767;0.066685065;0.060294323;0.058792305;0.058367688;0.055153176;0.056849559;0.059699002;0.056671128;0.0538…
Hanne;Plant14;Leaf3;Control;Female;0.081416202;0.087080853;0.09525982;0.084781237;0.089616919;0.100204919;0.078893617;0.065193361;0.081109045;0.083364017;0.077669377;0.079374147;0.076470947;0.069190117;0.065693268;0.060132513;0.059889501;0.068752299;0.066228665;0.063538352;0.06172324;0.063619588;0.06401526;0.062121176;0.057137831;0.056309357;0.054701676;0.055487395;0.055509599;0.05399897;0.053583…
Hanne;Plant15;Leaf1;Control;Male;0.078529569;0.075467949;0.084594221;0.085765278;0.082261212;0.08292617;0.064695209;0.067802289;0.08578375;0.0826965;0.078123059;0.080639417;0.070396422;0.064874312;0.059352681;0.062483076;0.058672618;0.062916263;0.059424994;0.058771734;0.057766147;0.065266559;0.068545465;0.063200615;0.053402156;0.057081503;0.055909123;0.05498001;0.055908777;0.054041142;0.052124318…
Hanne;Plant15;Leaf2;Control;Male;0.091033426;0.086889025;0.093596835;0.087308841;0.091984048;0.085694663;0.069059774;0.071783879;0.081948483;0.08489487;0.080942967;0.087550948;0.081769783;0.070506897;0.071060091;0.067107455;0.063971616;0.065704587;0.065576978;0.06394578;0.058851403;0.06366251;0.069422678;0.062775405;0.056278917;0.055597755;0.057317607;0.059418291;0.057495645;0.053221211;0.0526120…
Hanne;Plant15;Leaf3;Control;Male;0.109410536;0.103885279;0.107582412;0.104175975;0.104797636;0.099454648;0.083112414;0.074193533;0.089903553;0.095135043;0.083417126;0.080623798;0.076315669;0.073092092;0.077868695;0.077211727;0.073953425;0.079974281;0.068541152;0.068307269;0.077462218;0.074356985;0.074870419;0.068646129;0.061857718;0.060603175;0.059101227;0.061532657;0.060865327;0.057926689;0.0585…
Puma;Plant01;Leaf1;Control;Male;0.142323868;0.134243143;0.121662921;0.127477321;0.118444958;0.113734072;0.111948351;0.108967686;0.100219175;0.106509205;0.106557869;0.102739821;0.095474719;0.087172602;0.089909628;0.093068002;0.088857171;0.087862752;0.090859427;0.084991787;0.080319541;0.080864776;0.078191266;0.077393571;0.078492869;0.077358894;0.071820006;0.07115803;0.074308684;0.07115797;0.0692787…
Puma;Plant01;Leaf2;Control;Male;0.157663968;0.153234461;0.130634013;0.121303338;0.121662022;0.12582314;0.136707248;0.127634433;0.11072493;0.106475116;0.10575088;0.102789639;0.095697109;0.088804763;0.102071604;0.101073644;0.096066183;0.101808631;0.090207954;0.07890742;0.085267811;0.088067104;0.088067992;0.083677127;0.080310655;0.079218507;0.080244625;0.076837069;0.0748141;0.073175545;0.072420696;0…
Puma;Plant01;Leaf3;Control;Male;0.159581283;0.146506277;0.132498441;0.134702402;0.12609222;0.13542593;0.142074199;0.128727152;0.121648605;0.114899956;0.112814763;0.113782438;0.109275632;0.100670355;0.105280127;0.110774078;0.105575016;0.102890982;0.101007947;0.089418714;0.087163311;0.096920078;0.095235223;0.088656582;0.086126242;0.087769778;0.084035559;0.079071807;0.083097328;0.079798614;0.0771490…
Puma;Plant02;Leaf1;Control;Male;0.131772478;0.133668258;0.127097403;0.117642748;0.112592293;0.123138925;0.130673439;0.108968789;0.099419139;0.104080626;0.097617367;0.092015174;0.085579626;0.086010109;0.08960435;0.086487298;0.087528957;0.086854804;0.086122098;0.082283337;0.083078484;0.081510311;0.07551217;0.07136242;0.071225548;0.075562168;0.07028261;0.069802766;0.072810759;0.070337756;0.067192311…
Puma;Plant02;Leaf2;Control;Male;0.168160485;0.155076007;0.144378687;0.134946151;0.134392041;0.13891109;0.138862588;0.133857099;0.125706757;0.118757812;0.117280218;0.114535398;0.105718015;0.096255457;0.104206461;0.104208104;0.098274336;0.099676449;0.103798252;0.098963516;0.0964104;0.094805642;0.093117446;0.08926505;0.082369204;0.08519337;0.085863022;0.082974288;0.082245985;0.082576418;0.080793866;…
Puma;Plant02;Leaf3;Control;Male;0.158654494;0.15139732;0.136712278;0.144157792;0.132858849;0.130646415;0.140173727;0.129662177;0.115375648;0.11063539;0.109139279;0.10891916;0.10481334;0.095277799;0.100148976;0.098934629;0.092086994;0.09277645;0.100257684;0.095843356;0.087212891;0.088676281;0.08799354;0.082615191;0.081674192;0.080205058;0.077162956;0.075992058;0.078114161;0.076119144;0.076988661;0…
Puma;Plant03;Leaf1;Control;Female;0.158846119;0.155087412;0.141301354;0.145788455;0.140325637;0.131135644;0.129747354;0.128218879;0.123941774;0.113418693;0.114734999;0.115195702;0.111642857;0.097879133;0.10906165;0.108980539;0.09880479;0.09860815;0.1012834;0.093967352;0.08909022;0.088941264;0.089349637;0.087737959;0.083805997;0.083150368;0.078628202;0.077531041;0.078922157;0.079175587;0.078626569…
Puma;Plant03;Leaf2;Control;Female;0.159043786;0.154857317;0.144652268;0.142403716;0.14381438;0.147294624;0.147450242;0.132567593;0.119637936;0.117371806;0.105870142;0.109788525;0.113883041;0.107783664;0.112504334;0.108039325;0.097816933;0.097915768;0.101297044;0.094566675;0.09209149;0.090225921;0.08978527;0.089830478;0.094299;0.088177448;0.084862969;0.0821743;0.079704643;0.080848496;0.083329083;0…
Puma;Plant03;Leaf3;Control;Female;0.152046698;0.136006161;0.133498728;0.138904898;0.125161965;0.114876843;0.121068239;0.115364635;0.110927317;0.10626491;0.1107157;0.103214904;0.095062455;0.089394199;0.095753438;0.089304458;0.084597338;0.089734902;0.092672954;0.084322337;0.080019509;0.081984897;0.07954153;0.077122738;0.079585414;0.076633047;0.076440717;0.072915665;0.070956555;0.068797393;0.0697589…
Puma;Plant04;Leaf1;Control;Female;0.158621419;0.149811667;0.143263076;0.133985829;0.117793669;0.112089611;0.129927864;0.121085748;0.114884271;0.115348442;0.118994357;0.119475118;0.112260988;0.097481308;0.108648247;0.105557507;0.095944537;0.098839956;0.097721246;0.090840527;0.086485378;0.090296712;0.081407398;0.077421123;0.086516758;0.079324599;0.078644164;0.083935474;0.076707574;0.075632731;0.074…
Puma;Plant04;Leaf2;Control;Female;0.148402798;0.148672427;0.149532357;0.147008723;0.136359932;0.130232888;0.132579024;0.126070506;0.116333944;0.11189321;0.113159594;0.108980262;0.102082613;0.096625391;0.097747111;0.095736498;0.093498143;0.095990325;0.101466566;0.095718956;0.083802934;0.085666823;0.081771302;0.079074539;0.086721384;0.081605589;0.075366306;0.07597835;0.074865383;0.07471304;0.073816…
Puma;Plant04;Leaf3;Control;Female;0.170678092;0.168108397;0.153899002;0.157319952;0.138746042;0.141540953;0.147187035;0.135240293;0.130271096;0.133528338;0.127861763;0.122088937;0.113325435;0.105245682;0.120239679;0.117160688;0.108452874;0.104084568;0.10650411;0.104852549;0.110279854;0.102781785;0.098460384;0.092942644;0.092923631;0.094134543;0.0907627;0.090524433;0.088829172;0.090889057;0.088638…
Puma;Plant05;Leaf1;Control;Female;0.150243311;0.144631969;0.13354951;0.138781971;0.125990792;0.123778043;0.130369166;0.119784967;0.111491446;0.10630731;0.107470888;0.108151361;0.102132161;0.096114752;0.09776411;0.097276289;0.093918632;0.094208834;0.095065949;0.088223018;0.079975479;0.079824624;0.080510063;0.080505966;0.078849985;0.075736526;0.072925454;0.073698555;0.07403569;0.07381515;0.07250252…
Puma;Plant05;Leaf2;Control;Female;0.171582985;0.168001928;0.159837527;0.156184626;0.145864989;0.14901111;0.152489702;0.133777244;0.126820106;0.133243566;0.126051277;0.123558174;0.118538656;0.107320959;0.112423288;0.111740998;0.104290923;0.104760646;0.109148878;0.105267129;0.101860107;0.100044563;0.097440454;0.091988766;0.090804116;0.091471339;0.088833169;0.083818381;0.083349273;0.083532153;0.0813…
Puma;Plant05;Leaf3;Control;Female;0.17087021;0.172978128;0.172553189;0.151346636;0.138942275;0.140176247;0.142325901;0.137973958;0.135278683;0.132517915;0.123034358;0.124367704;0.122572203;0.104728727;0.112340043;0.114709724;0.104009248;0.105249515;0.115728947;0.112185019;0.101518054;0.097214811;0.093505503;0.089352243;0.090758187;0.089993052;0.090425103;0.087577306;0.087462801;0.086398382;0.0842…
Puma;Plant06;Leaf1;Control;Male;0.176525717;0.175598656;0.161524667;0.156768375;0.141174411;0.140704704;0.153729331;0.146511646;0.133150207;0.131766698;0.130282416;0.125378594;0.115594703;0.103182212;0.111341397;0.116284446;0.107330978;0.105252157;0.106824714;0.10258542;0.100315569;0.098352134;0.096990993;0.094379223;0.091091021;0.094611288;0.091062805;0.08986047;0.09086767;0.084935502;0.08286179…
Puma;Plant06;Leaf2;Control;Male;0.165660079;0.16667836;0.151509059;0.165828496;0.14998856;0.135225746;0.149197701;0.142017466;0.127765064;0.127679472;0.126036716;0.128015605;0.124250132;0.10838962;0.111564599;0.109853805;0.104292634;0.099676467;0.098952546;0.097584936;0.098341096;0.096309765;0.09457803;0.092362477;0.088201978;0.086536604;0.090093211;0.091104914;0.088002697;0.084767172;0.084820323…
Puma;Plant06;Leaf3;Control;Male;0.176723046;0.163898193;0.141008105;0.143963258;0.128256917;0.124340762;0.12844552;0.124633999;0.120281391;0.113367634;0.109408516;0.114946326;0.105325049;0.08984395;0.104896014;0.105202166;0.094064836;0.093424791;0.096962855;0.095451177;0.089530336;0.089440022;0.083919895;0.079765301;0.08583057;0.082131688;0.078676349;0.074419947;0.075974759;0.076758333;0.07795171…
Puma;Plant07;Leaf1;Control;Female;0.200885959;0.192654887;0.183293387;0.171930174;0.157087068;0.159033792;0.164922272;0.162918703;0.145990248;0.13416667;0.131601323;0.138113309;0.136158513;0.119945189;0.129010668;0.124981569;0.115863684;0.119096945;0.114747093;0.111215782;0.111212038;0.107127778;0.104132353;0.102328492;0.104516563;0.102546291;0.099407374;0.094403295;0.092614499;0.091263083;0.0887…
Puma;Plant07;Leaf2;Control;Female;0.164611592;0.152575223;0.155566923;0.155459703;0.142786446;0.142010168;0.143041198;0.141218985;0.127752291;0.121422822;0.118384333;0.116000034;0.108365918;0.100390512;0.112310788;0.107714312;0.09619566;0.101523466;0.103603519;0.097735061;0.0947742;0.09439156;0.094995311;0.088469665;0.086303855;0.091335717;0.08876044;0.081272339;0.080419485;0.080837104;0.07943028…
Puma;Plant07;Leaf3;Control;Female;0.194180773;0.179594621;0.171750197;0.170441214;0.167598231;0.162207508;0.151759235;0.152932705;0.150892817;0.146738724;0.140071163;0.133968218;0.125549569;0.117976892;0.12757488;0.126012483;0.120173245;0.122781691;0.118719236;0.106651714;0.10252131;0.10578697;0.103632052;0.101117579;0.101322663;0.098173416;0.095152772;0.093562106;0.089535314;0.091930473;0.091181…
Puma;Plant08;Leaf1;Control;Female;0.176780321;0.179264976;0.172267653;0.173433415;0.155561467;0.154575753;0.15342087;0.152196993;0.138523236;0.131926232;0.128213585;0.125156605;0.1212436;0.120784776;0.120208724;0.11572318;0.111813335;0.106110456;0.107092642;0.105360509;0.1053107;0.104677268;0.105501907;0.101376973;0.094417374;0.091631812;0.089010876;0.08670835;0.087182911;0.087454284;0.086803681;…
Puma;Plant08;Leaf2;Control;Female;0.18569832;0.184825243;0.165485626;0.159083851;0.157314922;0.154181349;0.149284592;0.135731618;0.129247627;0.13232615;0.127356591;0.12761427;0.117563916;0.107543379;0.117306068;0.113892608;0.10860509;0.109789019;0.105267084;0.098325054;0.09721297;0.098941012;0.099203921;0.095243143;0.09318736;0.093745351;0.088273846;0.086873523;0.087591929;0.086717445;0.083679861…
Puma;Plant08;Leaf3;Control;Female;0.19217196;0.175116955;0.168757557;0.168308275;0.151655629;0.144839911;0.143341882;0.141041773;0.13406264;0.131072877;0.128707543;0.12971744;0.127605781;0.115736629;0.120202307;0.116415208;0.107756095;0.110208412;0.105480767;0.09924358;0.10018624;0.098739958;0.095731798;0.090850435;0.091307215;0.095147036;0.092113316;0.088855269;0.087369248;0.088562961;0.08556712…
Puma;Plant09;Leaf1;Control;Female;0.170027692;0.168220706;0.148904509;0.153253432;0.137804514;0.135020756;0.139753186;0.135842145;0.12719239;0.115478471;0.114283337;0.118529402;0.110424685;0.105166242;0.110295676;0.101590718;0.090895604;0.094432515;0.097550554;0.094327836;0.085928416;0.087259935;0.088421669;0.084975775;0.083024625;0.082666092;0.082143128;0.080456838;0.077166048;0.076479867;0.0771…
Puma;Plant09;Leaf2;Control;Female;0.184388547;0.181835874;0.175009599;0.153688022;0.14679534;0.157483232;0.15542477;0.141075436;0.128449369;0.126492067;0.118414854;0.123106779;0.119308917;0.107482776;0.11661689;0.112613111;0.099616754;0.102055516;0.106885192;0.103295736;0.093634669;0.092637517;0.092384811;0.093708048;0.094326561;0.091793052;0.08902921;0.090210166;0.085709151;0.087200045;0.0848185…
Puma;Plant09;Leaf3;Control;Female;0.199812022;0.176833222;0.166571315;0.176414462;0.156179304;0.149375571;0.158545929;0.138402676;0.129508492;0.133706855;0.133709138;0.135029663;0.125072421;0.116449564;0.124256958;0.122903199;0.117955611;0.112702839;0.112421625;0.108526859;0.101994861;0.102311814;0.101533728;0.096749968;0.097757223;0.097201799;0.094851339;0.093288037;0.089150264;0.086335781;0.088…
Puma;Plant10;Leaf1;Control;Female;0.190156924;0.175528825;0.166234849;0.179399004;0.164882088;0.146256518;0.149262327;0.141843998;0.148522095;0.150160764;0.130229206;0.133753412;0.134980979;0.123062497;0.129978437;0.125411674;0.116644142;0.111993016;0.112450011;0.114534825;0.112849478;0.105467792;0.10099583;0.100280041;0.102877984;0.100772725;0.09906567;0.095444984;0.091829425;0.091673281;0.09154…
Puma;Plant10;Leaf2;Control;Female;0.177444773;0.165662039;0.154209742;0.163949811;0.157463655;0.14747737;0.145799266;0.140327898;0.128450943;0.126197959;0.122330155;0.125651568;0.116928055;0.10175569;0.107295948;0.112826866;0.111228472;0.098586561;0.104808241;0.104493911;0.100750243;0.093234648;0.094696112;0.090982212;0.08606679;0.089342905;0.090557168;0.086210828;0.081896504;0.080226453;0.080269…
Puma;Plant10;Leaf3;Control;Female;0.191032875;0.189172242;0.173797632;0.171533915;0.162416795;0.147928688;0.146006101;0.138705142;0.139624643;0.139615677;0.124626482;0.126856775;0.119232752;0.107365894;0.115722726;0.112877102;0.110340632;0.111935322;0.112421119;0.104258228;0.102329107;0.100469511;0.099873254;0.092101998;0.090057979;0.096612097;0.094757902;0.088568178;0.092065069;0.087823561;0.085…
Puma;Plant11;Leaf1;Control;Female;0.179464834;0.180978851;0.181369981;0.170211251;0.158235547;0.160604215;0.151011416;0.147556952;0.142057023;0.137984908;0.130119539;0.129803426;0.124225015;0.115991721;0.124216091;0.125886219;0.117538557;0.115770844;0.11543656;0.113393406;0.10860563;0.10172412;0.100749346;0.097886576;0.093207569;0.095637759;0.094728029;0.090109112;0.091579125;0.091046516;0.089710…
Puma;Plant11;Leaf2;Control;Female;0.197701639;0.185692711;0.171205584;0.174532782;0.169180907;0.163734113;0.168286299;0.153271979;0.138620755;0.138776833;0.139241413;0.138448465;0.132890893;0.116640182;0.126665307;0.126343604;0.12244889;0.120321027;0.11602097;0.110251666;0.104890151;0.103439966;0.102325535;0.100063598;0.101241325;0.099237558;0.095952365;0.092631797;0.090514132;0.091041039;0.09182…
Puma;Plant11;Leaf3;Control;Female;0.197552165;0.200097724;0.191653189;0.175965107;0.162586116;0.155820987;0.160930061;0.16124757;0.151381215;0.138709277;0.138405404;0.142328567;0.132439169;0.116402153;0.13138726;0.126350572;0.114585315;0.122511853;0.123592366;0.115434621;0.108601874;0.101945022;0.100379905;0.099584537;0.098860188;0.100690758;0.101922451;0.099231943;0.095029514;0.09165628;0.093485…
Puma;Plant12;Leaf1;Control;Male;0.194013374;0.188828677;0.186342074;0.165386817;0.15886706;0.161230457;0.157293824;0.156368158;0.1564429;0.156642646;0.143426172;0.134462594;0.124791617;0.122286098;0.130861037;0.127827254;0.116965501;0.116243415;0.114468213;0.110591094;0.10510361;0.109316965;0.108175026;0.102123894;0.101007005;0.100023665;0.096779298;0.093604934;0.097633289;0.095221903;0.091894016…
Puma;Plant12;Leaf2;Control;Male;0.203844503;0.193805511;0.194410211;0.192286704;0.176773362;0.175459405;0.177470661;0.176846368;0.166816246;0.148762981;0.148161668;0.148536355;0.137985623;0.127810616;0.135903423;0.129493869;0.121572503;0.126484838;0.125267298;0.122868961;0.116396279;0.115996699;0.112950397;0.10897048;0.106424375;0.105926994;0.102620786;0.102482799;0.101957603;0.098691678;0.096284…
Puma;Plant12;Leaf3;Control;Male;0.210665713;0.20254498;0.176130541;0.181873377;0.171461571;0.164126184;0.170578501;0.163073896;0.155675082;0.158140244;0.152834975;0.142609005;0.136876731;0.132423698;0.135093927;0.127772711;0.118505326;0.122431371;0.125731841;0.119970134;0.113055401;0.110257173;0.113210273;0.109239562;0.104116786;0.105657379;0.104992088;0.100287949;0.102349333;0.098138297;0.095742…
Puma;Plant13;Leaf1;Control;Female;0.196558321;0.19883863;0.183734301;0.170973072;0.15463108;0.157200748;0.162370803;0.152768011;0.143895451;0.146183455;0.137463299;0.129672038;0.121438896;0.119601692;0.121192535;0.117220881;0.114827355;0.116485511;0.113350671;0.110246996;0.105356299;0.097226655;0.097090908;0.096716511;0.096030678;0.097235202;0.092200752;0.08723343;0.087139488;0.086946451;0.089200…
Puma;Plant13;Leaf2;Control;Female;0.196492015;0.18999568;0.183575026;0.175267269;0.174509751;0.172216963;0.171642421;0.145044617;0.139542835;0.152547782;0.147117746;0.139215129;0.129781766;0.120857854;0.131124953;0.129262257;0.117154134;0.113998773;0.117188245;0.116481516;0.109511537;0.107251003;0.105158824;0.100221887;0.101390447;0.103434948;0.097582704;0.094276431;0.097818097;0.093953987;0.0900…
Puma;Plant13;Leaf3;Control;Female;0.196411255;0.1856551;0.173730628;0.16437315;0.161975648;0.171955262;0.171278762;0.147320458;0.133392272;0.138775097;0.137521035;0.133306924;0.121994344;0.110084732;0.124485075;0.121973517;0.108184985;0.11084785;0.112711323;0.113391148;0.109085224;0.105685417;0.100457033;0.098910623;0.098193621;0.097560918;0.095143821;0.089523476;0.088700453;0.089571874;0.0911788…
Puma;Plant14;Leaf1;Control;Female;0.199524551;0.199671082;0.188090813;0.175242981;0.15776224;0.163915332;0.164795947;0.155401457;0.139227558;0.138700734;0.135067;0.136974365;0.130032761;0.121308453;0.133769772;0.125023314;0.114497516;0.122250571;0.121620441;0.114981233;0.109956865;0.112592698;0.106579668;0.0991482;0.099672359;0.103549917;0.103650654;0.099173905;0.095084081;0.092564002;0.094192188…
Puma;Plant14;Leaf2;Control;Female;0.202174487;0.197441994;0.186036161;0.170579357;0.162382866;0.152136382;0.144688787;0.145527365;0.149463869;0.144454442;0.135530891;0.131813524;0.122545656;0.112347107;0.123007615;0.117580064;0.107355594;0.106794017;0.109703816;0.105999876;0.100808182;0.10183331;0.103802874;0.098965689;0.097239563;0.096433932;0.094732195;0.089472048;0.088999639;0.090638826;0.0892…
Puma;Plant14;Leaf3;Control;Female;0.203577352;0.184501604;0.166587219;0.173827873;0.162461243;0.156451558;0.161592828;0.148128585;0.14145057;0.138052251;0.125841258;0.127563917;0.123186514;0.11082152;0.126241356;0.12427648;0.113078031;0.112588102;0.113330336;0.110918429;0.101312845;0.101015658;0.100089457;0.092042635;0.093281411;0.097345981;0.095816506;0.092888045;0.090267411;0.086471124;0.087534…
Puma;Plant15;Leaf1;Control;Female;0.209357157;0.19689764;0.189101794;0.201237389;0.189797367;0.168252103;0.163872439;0.171565632;0.165522007;0.151701613;0.151191066;0.157897616;0.148321808;0.127446681;0.142263013;0.146821182;0.136587808;0.13143042;0.127086618;0.12179943;0.121749785;0.118779784;0.115922334;0.114118331;0.111568516;0.111179588;0.110509789;0.109511031;0.107417155;0.103823564;0.099937…
Puma;Plant15;Leaf2;Control;Female;0.200784538;0.201551072;0.200481529;0.185147088;0.167609995;0.163804707;0.170426834;0.157522827;0.155872084;0.150421744;0.137029761;0.139479996;0.135145033;0.123801302;0.129047197;0.129283265;0.123012459;0.125029999;0.126932283;0.12054205;0.116770387;0.109319478;0.107344151;0.107819058;0.108678912;0.104865146;0.102420603;0.099981464;0.100613603;0.09698394;0.09473…
Puma;Plant15;Leaf3;Control;Female;0.176844497;0.172148645;0.156783334;0.154654969;0.1492825;0.135745734;0.132819072;0.131345875;0.124604384;0.117136028;0.111704873;0.116930779;0.115099513;0.099570606;0.112012616;0.108942214;0.092617702;0.095816762;0.096618573;0.095750974;0.094767727;0.084738994;0.086271903;0.087405635;0.085380571;0.082499732;0.076923141;0.07544082;0.074530098;0.075346723;0.077565…
Si-1;Plant01;Leaf1;Control;Male;0.107742406;0.098245942;0.081984254;0.08231681;0.091433028;0.096842336;0.092584676;0.090926743;0.080391668;0.078251176;0.079948131;0.081256715;0.080594864;0.078751064;0.071421223;0.070999044;0.0765264;0.070496177;0.064751163;0.065985613;0.066895907;0.064361534;0.066525625;0.061895255;0.054000783;0.059394795;0.064879987;0.062102692;0.057774957;0.058814734;0.05752064…
Si-1;Plant01;Leaf2;Control;Male;0.129037279;0.120720807;0.108462207;0.107301081;0.103484488;0.093982957;0.083445744;0.101337487;0.09751502;0.084690913;0.088361083;0.083971427;0.08558539;0.086045053;0.091505177;0.085128162;0.077497298;0.08131398;0.074819172;0.080794029;0.078820219;0.069302192;0.067810182;0.063530078;0.060464034;0.068551762;0.067087823;0.065623081;0.063043557;0.066257676;0.06387398…
Si-1;Plant01;Leaf3;Control;Male;0.11128773;0.103890894;0.101303814;0.096624996;0.103405902;0.105611977;0.096407402;0.094061823;0.0862861;0.092354069;0.090022648;0.087046142;0.094837463;0.097110757;0.081161314;0.080269451;0.083110034;0.080324984;0.071651804;0.079233877;0.08417921;0.073954788;0.06783783;0.064405494;0.061992941;0.07039268;0.071953309;0.069812017;0.067189586;0.068251457;0.066899526;0…
Si-1;Plant02;Leaf1;Control;Male;0.114765816;0.128021361;0.134851196;0.101764051;0.102827662;0.108771359;0.090910359;0.098601728;0.100600317;0.090008883;0.089938958;0.092483038;0.098148852;0.100997156;0.096244446;0.090529741;0.091374083;0.093671243;0.091671579;0.090001324;0.086258662;0.079167688;0.080733169;0.078577037;0.075906678;0.078327077;0.076438539;0.074852759;0.072901795;0.075083429;0.07312…
Si-1;Plant02;Leaf2;Control;Male;0.107750711;0.108579785;0.09645035;0.098455642;0.105241761;0.100461066;0.083491657;0.085615367;0.082249915;0.077029781;0.073791551;0.076301828;0.086089304;0.086862277;0.084807409;0.07793866;0.076189802;0.075657182;0.068961648;0.075124312;0.073941031;0.06563764;0.066381216;0.065393365;0.058166232;0.06283113;0.06486104;0.061488562;0.058797314;0.059677199;0.057544078;…
Si-1;Plant02;Leaf3;Control;Male;0.13673557;0.145244759;0.135078438;0.127699452;0.12409964;0.119576115;0.103174461;0.104834148;0.107237785;0.105689674;0.102583095;0.100049117;0.104281877;0.102430798;0.09852318;0.098660923;0.097442332;0.094373584;0.089170494;0.09640519;0.097356892;0.089201877;0.089454205;0.081620461;0.073134672;0.080960386;0.084698886;0.079197152;0.074300771;0.077716903;0.080535855…
Si-1;Plant03;Leaf1;Control;Female;0.123994708;0.113816512;0.111328517;0.102486535;0.110299313;0.110477842;0.094828711;0.103346617;0.097206472;0.097909624;0.097765828;0.090716589;0.100189248;0.106105435;0.097557836;0.094521106;0.091032579;0.088008021;0.077731695;0.087630697;0.091169556;0.077944978;0.07637605;0.079228706;0.073798899;0.071946044;0.073886788;0.075058187;0.068141475;0.06829871;0.06875…
Si-1;Plant03;Leaf2;Control;Female;0.111401799;0.125710801;0.124680177;0.112936379;0.116233738;0.109987402;0.09472559;0.103734309;0.095596358;0.090774468;0.088697098;0.092593555;0.094481298;0.099238219;0.092140384;0.085155618;0.087519293;0.089904987;0.08059091;0.081372364;0.08679999;0.075023417;0.075881064;0.074451459;0.068694756;0.075667011;0.073024322;0.072835713;0.073386731;0.074758289;0.071890…
Si-1;Plant03;Leaf3;Control;Female;0.132001016;0.121716436;0.109714925;0.114356852;0.11297642;0.104385846;0.097992267;0.109408065;0.107458885;0.091716327;0.090966747;0.093686727;0.100324859;0.103731699;0.093176934;0.093445744;0.097254353;0.094973665;0.087330161;0.088316087;0.083809967;0.076281096;0.082764809;0.081366359;0.070706952;0.077075371;0.077344693;0.072511778;0.069308126;0.07426779;0.07471…
Si-1;Plant04;Leaf1;Control;Female;0.110348326;0.113303773;0.106022453;0.103060684;0.097181869;0.095604568;0.08706485;0.095123973;0.089244509;0.084666248;0.082650941;0.080463914;0.087992418;0.091985087;0.091061617;0.086112125;0.086786715;0.084660007;0.076302056;0.075889602;0.079823692;0.077175815;0.075967724;0.068841036;0.059556275;0.066582636;0.068269374;0.069497263;0.067893716;0.068816693;0.0661…
Si-1;Plant04;Leaf2;Control;Female;0.088159531;0.077392216;0.068105528;0.087520862;0.083495291;0.078072788;0.069903917;0.072434237;0.066644654;0.065096415;0.068500101;0.063225774;0.066365842;0.075947897;0.069948772;0.060447114;0.058308917;0.062560892;0.053071522;0.06160976;0.066143622;0.057278398;0.055675072;0.050294642;0.043082501;0.049075414;0.052905341;0.054612316;0.047472998;0.047994593;0.0493…
Si-1;Plant04;Leaf3;Control;Female;0.114608918;0.112914299;0.107537372;0.096806037;0.101008651;0.104411348;0.098111113;0.095810334;0.090552437;0.091148796;0.091878167;0.090301857;0.093262522;0.096976893;0.089820416;0.091621816;0.095463888;0.088062966;0.076113577;0.079878434;0.090318156;0.072571525;0.073414657;0.07295304;0.062980544;0.068740321;0.071248999;0.068619586;0.065595964;0.070547871;0.0692…
Si-1;Plant05;Leaf1;Control;Male;0.114921449;0.112398198;0.102975911;0.089807403;0.103175819;0.10328251;0.083817218;0.076960157;0.077688974;0.0726954;0.071192319;0.075990502;0.084894222;0.091598479;0.08222633;0.072212763;0.069578825;0.074804688;0.0700123;0.072087082;0.072014474;0.067039912;0.067220853;0.061728406;0.051283323;0.062988326;0.065447118;0.062831368;0.058141851;0.058842293;0.062005983;0…
Si-1;Plant05;Leaf2;Control;Male;0.099072874;0.094434566;0.097767411;0.104312057;0.101733761;0.097150438;0.095087126;0.093125884;0.090600578;0.085211052;0.083312095;0.085701612;0.085946772;0.083441313;0.078495134;0.07765306;0.077822171;0.077305064;0.072528183;0.073684947;0.071545848;0.069412128;0.070879854;0.06597959;0.056849735;0.060276669;0.066316327;0.065897225;0.06116147;0.059716751;0.06252342…
Si-1;Plant05;Leaf3;Control;Male;0.089673615;0.097125482;0.101933645;0.080246898;0.085365727;0.088544454;0.077377923;0.084600369;0.076390441;0.071977668;0.066939193;0.066754813;0.076785672;0.077539334;0.073812295;0.069512171;0.068946459;0.071410922;0.06637985;0.065890984;0.062896176;0.055879242;0.057334578;0.055813831;0.048616942;0.053741423;0.058747805;0.057211529;0.056830002;0.059628899;0.054710…
Si-1;Plant06;Leaf1;Control;Male;0.104824671;0.093736998;0.094741947;0.095000191;0.097636864;0.113010155;0.101112951;0.09961063;0.087944314;0.078811127;0.079304041;0.083686105;0.094940132;0.097616133;0.083139389;0.0845715;0.086442249;0.079722586;0.073601358;0.07795763;0.071491796;0.068280277;0.073979696;0.075323648;0.068998423;0.071409134;0.070895377;0.069530445;0.066857783;0.068377955;0.06903202;…
Si-1;Plant06;Leaf2;Control;Male;0.130713289;0.126498253;0.12745035;0.10661291;0.111481278;0.114163747;0.106774036;0.104069341;0.09941103;0.098217731;0.090325779;0.08943868;0.099763808;0.100736172;0.095468673;0.095622877;0.097602248;0.0944566;0.08590769;0.089128386;0.088780666;0.084072452;0.082917702;0.078649437;0.072009502;0.081084228;0.082874833;0.080009901;0.077148099;0.077520472;0.076968705;0.…
Si-1;Plant06;Leaf3;Control;Male;0.098937407;0.094991686;0.097186588;0.091423602;0.094421431;0.094115281;0.074523202;0.080298054;0.081475369;0.084611109;0.074215304;0.07225047;0.077297553;0.081641462;0.068900041;0.070769535;0.077336018;0.072343304;0.063860238;0.069376824;0.071009367;0.060849361;0.061234737;0.056130043;0.051964235;0.057392022;0.062881277;0.063489468;0.062058236;0.06124819;0.0569868…
Si-1;Plant07;Leaf1;Control;Male;0.089645908;0.103713614;0.096543057;0.074045184;0.080547449;0.094948031;0.079635403;0.076551438;0.076984591;0.071228093;0.066920858;0.067901474;0.0787968;0.088027941;0.079584535;0.070985722;0.068295487;0.072831528;0.064611845;0.06526323;0.066596286;0.06251782;0.06340229;0.059180144;0.05362293;0.061366022;0.063712709;0.05853803;0.054376418;0.058615168;0.05757614;0.0…
Si-1;Plant07;Leaf2;Control;Male;0.100674937;0.094584653;0.097387175;0.091395211;0.09289994;0.094417738;0.081007216;0.089295917;0.090002479;0.083845784;0.077210043;0.072016915;0.083069913;0.08963052;0.079915017;0.075611266;0.077497515;0.078533845;0.072573063;0.072328911;0.074333481;0.063437339;0.064523974;0.059527582;0.055589363;0.059272168;0.06320902;0.065806141;0.062154819;0.058619959;0.05794120…
Si-1;Plant07;Leaf3;Control;Male;0.095055923;0.091734373;0.086618935;0.087678789;0.094000545;0.094048202;0.07798721;0.080806975;0.074546468;0.071250951;0.07173796;0.072540874;0.082621924;0.086433536;0.079879162;0.075402487;0.077144923;0.077361572;0.071461137;0.071560335;0.074901465;0.070051259;0.064523999;0.058639835;0.054568337;0.06078697;0.060148474;0.05873064;0.055845447;0.055855263;0.055322949…
Si-1;Plant08;Leaf1;Control;Female;0.131291577;0.11949227;0.113104265;0.122322992;0.125449653;0.110655331;0.104860876;0.108303808;0.101320584;0.096768215;0.095908979;0.09836916;0.103591709;0.104492351;0.093773694;0.092812602;0.096827854;0.099025103;0.093734881;0.088303818;0.083128943;0.083653898;0.086354043;0.085572021;0.080288674;0.082198556;0.077124468;0.075601749;0.077246825;0.079135979;0.07752…
Si-1;Plant08;Leaf2;Control;Female;0.124222293;0.114186559;0.110499563;0.107157879;0.110387517;0.112914178;0.102215872;0.103042491;0.094832689;0.085308079;0.083580849;0.085835557;0.092502939;0.089720422;0.088522577;0.092966752;0.087384182;0.084609348;0.081262387;0.084862572;0.084209267;0.076785723;0.074172199;0.071317596;0.065835626;0.073670054;0.073857489;0.069933892;0.06877618;0.07291044;0.07165…
Si-1;Plant08;Leaf3;Control;Female;0.117447049;0.112756259;0.10842088;0.114166884;0.115283877;0.110181474;0.094177739;0.095008499;0.087276662;0.085271894;0.089652387;0.086606204;0.09313595;0.095414205;0.090761256;0.081115259;0.077997867;0.081773958;0.072293907;0.075989269;0.079992114;0.078038873;0.072224863;0.06494089;0.065955515;0.069079127;0.071940705;0.072821081;0.070446543;0.066484287;0.064508…
Si-1;Plant09;Leaf1;Control;Male;0.110537523;0.097260678;0.084429955;0.085996523;0.085885252;0.086629526;0.080059712;0.085596336;0.08247689;0.076525261;0.069001466;0.073527264;0.081007903;0.08038398;0.071345027;0.073694561;0.075247307;0.068726166;0.064521266;0.070001214;0.069715308;0.061279975;0.061705749;0.059203097;0.054791019;0.057791863;0.060564383;0.058362695;0.054897993;0.056662951;0.0577853…
Si-1;Plant09;Leaf2;Control;Male;0.091969085;0.088784679;0.078676961;0.092792663;0.099124446;0.094109575;0.079866465;0.087353008;0.079475353;0.072198153;0.077815668;0.068055481;0.072387917;0.082250602;0.074917918;0.067494118;0.068962907;0.074845638;0.065857072;0.062259052;0.066698509;0.061974351;0.062149791;0.058430889;0.05140846;0.058491731;0.060899606;0.058052225;0.051502139;0.055417937;0.054767…
Si-1;Plant09;Leaf3;Control;Male;0.122712582;0.12137919;0.1105095;0.117050329;0.124952904;0.118716214;0.104574785;0.112333052;0.110407817;0.096929156;0.088400194;0.092519983;0.10479275;0.103552895;0.093548945;0.087862326;0.092427253;0.093641861;0.091426227;0.097729787;0.095914621;0.087354147;0.085727234;0.082496595;0.077515682;0.0819443;0.084052456;0.078312848;0.073345047;0.07939895;0.078347527;0.…
Si-1;Plant10;Leaf1;Control;Male;0.096830959;0.09849853;0.082263402;0.086392905;0.092748657;0.086496244;0.073109585;0.089256718;0.086617517;0.071400584;0.068029402;0.067241246;0.078233533;0.085418946;0.075192517;0.069861113;0.067558718;0.066380888;0.062884391;0.06561357;0.067678105;0.068276874;0.060526606;0.056038875;0.054132279;0.058238762;0.060383836;0.059850835;0.059101548;0.058351326;0.0566773…
Si-1;Plant10;Leaf2;Control;Male;0.119032419;0.116786337;0.113976088;0.101578235;0.106558212;0.099001338;0.094612534;0.102285835;0.09189817;0.087063074;0.086299914;0.088481345;0.089999423;0.092697527;0.0899071;0.088399821;0.083419867;0.07921895;0.073473194;0.076838426;0.077579382;0.075959881;0.078993426;0.071277976;0.062993469;0.068001689;0.071781045;0.068100561;0.068161927;0.071255565;0.066604442…
Si-1;Plant10;Leaf3;Control;Male;0.097008217;0.090902539;0.080866087;0.082557017;0.092149745;0.086814646;0.071569736;0.071085146;0.061932105;0.046950264;0.059920936;0.065790402;0.068300446;0.078951649;0.064435244;0.060961736;0.063514683;0.063629901;0.054893742;0.060290987;0.062731304;0.054362238;0.053108004;0.049253752;0.047347036;0.053881791;0.054197141;0.052939061;0.049820736;0.050497554;0.04655…
Si-1;Plant11;Leaf1;Control;Male;0.124385432;0.123059276;0.116410951;0.109112297;0.121549423;0.121345089;0.109962308;0.106930202;0.096553368;0.092427028;0.095701088;0.094905351;0.10588229;0.108809344;0.100426225;0.096336153;0.097566838;0.097836838;0.092141547;0.094696914;0.091863333;0.079341798;0.080667119;0.082478145;0.074988902;0.078034904;0.081018312;0.082378976;0.076144639;0.076789632;0.075711…
Si-1;Plant11;Leaf2;Control;Male;0.107677829;0.09067947;0.078509867;0.090111788;0.094000293;0.096134773;0.080467037;0.08404555;0.081547965;0.073527946;0.076723773;0.073539367;0.077420521;0.080997356;0.078249359;0.07360118;0.069777284;0.073442241;0.064820026;0.068160582;0.06755434;0.05700428;0.056231601;0.058262989;0.055781186;0.057832257;0.056552265;0.056676725;0.051194371;0.05309616;0.051237255;0…
Si-1;Plant11;Leaf3;Control;Male;0.117310854;0.10177711;0.098102437;0.091238442;0.09977016;0.096329032;0.088396508;0.091823332;0.089541571;0.085168994;0.084724708;0.075952098;0.074957298;0.077057038;0.079223655;0.081417308;0.078658178;0.081512314;0.073016603;0.070999426;0.071278817;0.066371228;0.063478167;0.060196824;0.05785568;0.064844355;0.062743653;0.059758153;0.059370197;0.062434517;0.06118191…
Si-1;Plant12;Leaf1;Control;Female;0.119607758;0.116486523;0.115063786;0.104049529;0.104322833;0.112456924;0.100446516;0.106535037;0.099546193;0.086230607;0.09517603;0.095997988;0.093870169;0.096569868;0.090940859;0.082544074;0.079448048;0.08718141;0.085257013;0.084068522;0.083866384;0.076541034;0.075484875;0.075551112;0.070392858;0.072965034;0.07748696;0.075368849;0.067859823;0.07087184;0.0709495…
Si-1;Plant12;Leaf2;Control;Female;0.123862819;0.124901514;0.118592996;0.11511146;0.112108175;0.10447687;0.096847742;0.098490549;0.092647116;0.091971988;0.089712053;0.092470234;0.094563284;0.098229627;0.091704682;0.085827893;0.08780366;0.087067363;0.072501376;0.075148102;0.084205328;0.077083219;0.078947561;0.076236729;0.072999193;0.07598796;0.075972487;0.075994599;0.071562547;0.072683884;0.0694658…
Si-1;Plant12;Leaf3;Control;Female;0.112831184;0.112805452;0.110286562;0.107718622;0.100974903;0.095763413;0.092521049;0.097858414;0.090766825;0.090124701;0.083450603;0.079999957;0.085791682;0.085360062;0.078506167;0.079701772;0.076626269;0.076011883;0.070163519;0.074953283;0.07488076;0.071445901;0.070311497;0.062668189;0.058770821;0.064748359;0.067046985;0.064458845;0.059269813;0.064664558;0.0641…
Si-1;Plant13;Leaf1;Control;Female;0.144153418;0.136091432;0.136542072;0.126096672;0.135640084;0.125881234;0.104943456;0.123943602;0.12546816;0.117759381;0.111941708;0.107144608;0.116158018;0.115139861;0.105506453;0.106619043;0.101491697;0.098370507;0.09682319;0.096487229;0.097132174;0.09400611;0.093210866;0.086008698;0.079246138;0.08334488;0.085814221;0.082252318;0.076662561;0.081669316;0.0828910…
Si-1;Plant13;Leaf2;Control;Female;0.133169525;0.124241872;0.120367463;0.119411734;0.111856004;0.106264372;0.105446;0.109002436;0.106016616;0.105292846;0.101871286;0.101598767;0.104857054;0.103723657;0.099947786;0.095714;0.093199819;0.094148973;0.085566943;0.085111418;0.088849737;0.084803405;0.089254674;0.08556073;0.075154245;0.077686326;0.080296082;0.080020441;0.076874462;0.075412543;0.077675174;…
Si-1;Plant13;Leaf3;Control;Female;0.116599919;0.104591462;0.111219388;0.101736184;0.105082969;0.100428379;0.084701853;0.091501463;0.093749515;0.083387446;0.082183179;0.088592716;0.092308922;0.093220111;0.082580414;0.080562035;0.080838957;0.078873562;0.073310204;0.079097221;0.078263657;0.072327919;0.072247291;0.06465528;0.056650067;0.066711533;0.070016499;0.068199251;0.065502173;0.063772809;0.0645…
Si-1;Plant14;Leaf1;Control;Female;0.129034245;0.115242003;0.11402922;0.094757519;0.107187497;0.110797301;0.089439327;0.093733709;0.097264278;0.092826;0.097199028;0.093022315;0.099393855;0.098727973;0.086966546;0.08460789;0.087821113;0.084946941;0.077776781;0.077351997;0.07971305;0.070007121;0.074084237;0.070758358;0.061779512;0.067368625;0.069047694;0.069454633;0.065001955;0.064760813;0.065780831…
Si-1;Plant14;Leaf2;Control;Female;0.136602278;0.125722692;0.130606175;0.118971336;0.123851497;0.127575597;0.111618754;0.1093533;0.104298781;0.096852621;0.088048127;0.089869586;0.098369064;0.098693025;0.09682481;0.096730308;0.095664176;0.090856913;0.08079828;0.085844247;0.087771622;0.082212779;0.085516062;0.08150966;0.074453989;0.077839572;0.077682847;0.075635372;0.073197228;0.076479026;0.07544539…
Si-1;Plant14;Leaf3;Control;Female;0.09611366;0.092610003;0.091361095;0.084423159;0.084179423;0.085609463;0.068447836;0.075681425;0.077114021;0.077456067;0.070207341;0.070749151;0.076309404;0.078254349;0.071311792;0.067968868;0.069631271;0.077087638;0.062029482;0.063330026;0.066697401;0.059979113;0.055209858;0.052452015;0.050265909;0.056608682;0.055715004;0.052821964;0.052119107;0.053572768;0.0516…
Si-1;Plant15;Leaf1;Control;Female;0.107700558;0.105304676;0.102018819;0.09027949;0.095306366;0.078722553;0.064721267;0.080361388;0.088605169;0.085707321;0.076598964;0.072980042;0.075415329;0.074555241;0.073686153;0.073409577;0.073520623;0.071278954;0.066602726;0.065473666;0.063508519;0.059091724;0.064394462;0.062324664;0.049862176;0.054298146;0.059488131;0.05697382;0.05429314;0.058797185;0.055447…
Si-1;Plant15;Leaf2;Control;Female;0.117381277;0.104109662;0.101750817;0.098986276;0.107789995;0.114861488;0.104562855;0.108228071;0.095780383;0.086612747;0.087927823;0.088585201;0.095656648;0.0988361;0.089145398;0.084503284;0.08535241;0.091484694;0.080971695;0.083442708;0.085151676;0.076745253;0.074870163;0.070461103;0.061282351;0.069425216;0.073094087;0.07372986;0.069991414;0.07064417;0.06766435…
Si-1;Plant15;Leaf3;Control;Female;0.121041725;0.117828865;0.124060856;0.118137131;0.129916603;0.128128901;0.109178096;0.109324547;0.106707474;0.105251809;0.098770888;0.101061887;0.108322055;0.098946015;0.098413558;0.097167811;0.093372726;0.094060466;0.089582098;0.09553073;0.097554308;0.090146099;0.081189561;0.078270807;0.080932396;0.079168715;0.079190435;0.080329865;0.077419777;0.074237825;0.0737…
Yuma;Plant01;Leaf1;Control;Male;0.120627142;0.106797509;0.110688834;0.128261639;0.114520426;0.105432221;0.100920026;0.093182754;0.089245148;0.093491918;0.091987625;0.093594272;0.081717618;0.084735668;0.090688837;0.08765137;0.083890823;0.087584331;0.082746931;0.083916951;0.082847043;0.074015032;0.068536633;0.071005869;0.072564811;0.064859338;0.068648774;0.072038024;0.064036579;0.067997689;0.066708…
Yuma;Plant01;Leaf2;Control;Male;0.094292028;0.088392996;0.099566124;0.110329379;0.109939595;0.099898031;0.10110859;0.091224629;0.076734328;0.081844179;0.092425015;0.088629662;0.080329434;0.07800684;0.080255711;0.078094049;0.069296558;0.071270295;0.070155385;0.070830749;0.071438094;0.067799776;0.065445597;0.06614285;0.064780474;0.05996062;0.064752375;0.065539666;0.056241331;0.057146617;0.060836764…
Yuma;Plant01;Leaf3;Control;Male;0.099894228;0.096469652;0.101031628;0.11350992;0.120619055;0.105821017;0.097471989;0.084710644;0.083151316;0.094668525;0.100657262;0.096008538;0.084698484;0.078669396;0.083166408;0.085866196;0.077399776;0.073623852;0.080647794;0.082987753;0.079312316;0.07536752;0.072930707;0.069621552;0.068337915;0.067441616;0.069447732;0.069345185;0.064481041;0.066895107;0.0659116…
Yuma;Plant02;Leaf1;Control;Female;0.104884414;0.094595359;0.098964283;0.119734645;0.119602923;0.113004315;0.105029164;0.092997624;0.091257696;0.08761992;0.097396865;0.09437138;0.081182573;0.085911392;0.091959553;0.088309347;0.082964687;0.083339702;0.080818942;0.080535818;0.082559842;0.073241311;0.070579151;0.073353622;0.071878132;0.066626028;0.06907167;0.068887343;0.063381378;0.063692456;0.065518…
Yuma;Plant02;Leaf2;Control;Female;0.099865366;0.094983271;0.094852207;0.109561366;0.105087124;0.105810355;0.097698415;0.081585364;0.079590588;0.080451192;0.08188547;0.082275634;0.07865655;0.085982048;0.079435532;0.074479462;0.069719086;0.072993579;0.068549339;0.069074765;0.074706705;0.065281238;0.061550385;0.062470331;0.062643479;0.060589785;0.061676686;0.058249661;0.05026065;0.056874158;0.059406…
Yuma;Plant02;Leaf3;Control;Female;0.140525855;0.142076879;0.12390309;0.151013665;0.150214596;0.136936344;0.128219696;0.10805147;0.105249923;0.1203924;0.125828452;0.122888996;0.113785967;0.111733008;0.117225413;0.111743031;0.1032276;0.107431008;0.098565063;0.099001366;0.103416111;0.095087901;0.092404442;0.09225738;0.090211382;0.083517944;0.083288103;0.085509348;0.081211163;0.085221418;0.087184518;…
Yuma;Plant03;Leaf1;Control;Female;0.118758775;0.10126854;0.086914115;0.106528002;0.116296844;0.105204349;0.091769187;0.083033212;0.080057199;0.082008831;0.092576456;0.089677266;0.077357131;0.085007288;0.092414303;0.08659036;0.079249296;0.082757275;0.083767562;0.07869281;0.075532298;0.072236547;0.067786943;0.071805297;0.075026347;0.0669669;0.063149556;0.063579326;0.062880572;0.067227942;0.06641625…
Yuma;Plant03;Leaf2;Control;Female;0.101455713;0.095483737;0.095189252;0.122785282;0.114109529;0.091765757;0.0933512;0.083392574;0.080096356;0.081630595;0.083773969;0.087830844;0.082290964;0.081451329;0.086468458;0.081262393;0.070109313;0.073765207;0.072510582;0.073629824;0.07605873;0.069143232;0.067063195;0.067637729;0.068732643;0.066794357;0.067996345;0.063505643;0.059937365;0.066117103;0.064453…
Yuma;Plant03;Leaf3;Control;Female;0.090511507;0.101052442;0.114644905;0.116445649;0.117791158;0.106904844;0.104013472;0.0910185;0.085874568;0.087787036;0.093430622;0.094214377;0.091001295;0.083985619;0.083535529;0.082106158;0.075347271;0.082590296;0.081839571;0.078538916;0.075568171;0.07265064;0.0659682;0.061814648;0.06141757;0.061851178;0.063565869;0.065830128;0.058549566;0.057482742;0.058669916…
Yuma;Plant04;Leaf1;Control;Male;0.100781012;0.096476866;0.100401786;0.116992485;0.115698608;0.097644171;0.093074584;0.090067507;0.080596022;0.075103245;0.089455904;0.089123548;0.080107763;0.07858329;0.084520458;0.083404135;0.078135964;0.077267761;0.078203814;0.078464804;0.075377542;0.07224338;0.072194661;0.072601446;0.066709654;0.061340427;0.063217584;0.066496892;0.062683518;0.067890757;0.0646633…
Yuma;Plant04;Leaf2;Control;Male;0.083170718;0.092168572;0.079013051;0.089875655;0.09633217;0.087427479;0.07553746;0.079811587;0.075010784;0.067157957;0.074313989;0.073957791;0.063325824;0.065052772;0.069377111;0.067827215;0.06428528;0.068374532;0.067866523;0.066445165;0.066069238;0.058274641;0.051128121;0.049959792;0.049711359;0.051887865;0.052060534;0.04995167;0.050484807;0.052692432;0.053749617…
Yuma;Plant04;Leaf3;Control;Male;0.112557524;0.111765336;0.097881699;0.12132974;0.123007558;0.113220727;0.103045285;0.101572648;0.091264259;0.086560714;0.085677493;0.084620237;0.080015703;0.077540563;0.080427939;0.085920182;0.077730749;0.075210303;0.076590122;0.080128634;0.079049682;0.072549489;0.066573278;0.065102262;0.06363923;0.061842596;0.067131153;0.068975141;0.062907534;0.067801088;0.0673719…
Yuma;Plant05;Leaf1;Control;Female;0.105677728;0.097058776;0.106040514;0.118076218;0.1188292;0.106138723;0.102737304;0.081696486;0.078714207;0.081264563;0.094625801;0.098679145;0.084099868;0.080619212;0.087567875;0.087984249;0.078444404;0.081059596;0.079460598;0.079495834;0.078843432;0.074913529;0.069784625;0.069525415;0.070624865;0.067975838;0.064537566;0.062862238;0.063086772;0.065802222;0.06253…
Yuma;Plant05;Leaf2;Control;Female;0.108096444;0.120753384;0.126688328;0.134331719;0.127192356;0.116050457;0.115668819;0.104253923;0.094635319;0.101189069;0.104302384;0.102622397;0.10059392;0.102299391;0.089861792;0.08430631;0.085118831;0.09105752;0.09071298;0.090715622;0.084000324;0.0818874;0.081454342;0.08200091;0.081474925;0.077102101;0.079061406;0.082436422;0.073536149;0.075006521;0.075398835;…
Yuma;Plant05;Leaf3;Control;Female;0.088368027;0.089407647;0.099014666;0.100548353;0.095422631;0.091631379;0.090418554;0.07651542;0.071769107;0.074463012;0.076649294;0.078316376;0.071099126;0.074617693;0.083592107;0.076537062;0.069316186;0.071785576;0.072566741;0.067292149;0.063511012;0.065155887;0.061936935;0.060794536;0.055215447;0.053037108;0.053042342;0.056779387;0.05225474;0.050549847;0.05126…
Yuma;Plant06;Leaf1;Control;Male;0.112726038;0.099185769;0.085533565;0.110363076;0.108631647;0.097609131;0.094994533;0.078964;0.084057521;0.092531908;0.086324527;0.084612304;0.080637452;0.079588219;0.079759279;0.077435139;0.06947716;0.075064728;0.074183707;0.070678545;0.075095544;0.074621478;0.06970135;0.065435675;0.06492351;0.059042438;0.057796441;0.059714487;0.058340167;0.060124242;0.059085082;0…
Yuma;Plant06;Leaf2;Control;Male;0.101132122;0.096321163;0.105149128;0.118381728;0.119203262;0.105496546;0.101333525;0.09197551;0.094436199;0.093222624;0.094870336;0.093400112;0.083219274;0.077587661;0.085705167;0.086401283;0.078362529;0.082031447;0.082214392;0.079332374;0.083287797;0.082232902;0.079811962;0.074828503;0.067913263;0.058659234;0.064602855;0.068837404;0.062988987;0.06572145;0.0645808…
Yuma;Plant06;Leaf3;Control;Male;0.125853316;0.122405145;0.105480294;0.124345467;0.127329286;0.11565945;0.113176062;0.098025313;0.090786077;0.088193957;0.095663268;0.098643197;0.091321202;0.08559712;0.086610519;0.087585831;0.080125513;0.085636856;0.082481525;0.077329852;0.076404132;0.079570463;0.07624303;0.072995145;0.069639664;0.067454974;0.06730232;0.070065467;0.065049953;0.063070826;0.063647678…
Yuma;Plant07;Leaf1;Control;Female;0.113284868;0.113346675;0.101893589;0.12059592;0.119166478;0.103799714;0.092612891;0.092772519;0.09350549;0.093537194;0.095993639;0.092107123;0.083525508;0.089956001;0.084665162;0.080394734;0.0788711;0.080320797;0.07872732;0.076242793;0.078788843;0.072209984;0.071355045;0.072728352;0.069351892;0.067292425;0.068799425;0.069262093;0.065112083;0.066556124;0.06558505…
Yuma;Plant07;Leaf2;Control;Female;0.101360228;0.108868046;0.107899161;0.115190242;0.113320497;0.097363577;0.085322832;0.081451846;0.080563491;0.081601092;0.085424181;0.086067788;0.081361725;0.078500071;0.076324197;0.075098531;0.069844926;0.072026167;0.07656313;0.076529509;0.075282453;0.064904574;0.063309896;0.062580253;0.060109031;0.054329025;0.06009698;0.066098968;0.057199257;0.063694004;0.05984…
Yuma;Plant07;Leaf3;Control;Female;0.09743965;0.101425419;0.093725967;0.107734318;0.115577625;0.094174813;0.083097654;0.074172455;0.072409754;0.079293104;0.084131338;0.079284305;0.075572682;0.081344318;0.081566828;0.078528879;0.068751053;0.076788806;0.075284317;0.07149673;0.069690869;0.068333722;0.065189479;0.059551808;0.056734538;0.055574775;0.059453703;0.061200311;0.055187208;0.058429571;0.05729…
Yuma;Plant08;Leaf1;Control;Female;0.11253395;0.117183408;0.113939559;0.126013917;0.126486482;0.113654357;0.107081029;0.094328468;0.093142453;0.094349031;0.100498346;0.094241194;0.084584052;0.095620533;0.094883638;0.088290061;0.083977036;0.086972013;0.086493524;0.082989391;0.083987982;0.084458633;0.079405438;0.076526692;0.073107581;0.06675832;0.068108959;0.072713799;0.067002591;0.068396194;0.06714…
Yuma;Plant08;Leaf2;Control;Female;0.12644065;0.126638625;0.116627342;0.124797341;0.121992847;0.116307135;0.113746456;0.092907412;0.087900648;0.095287722;0.102766418;0.099295157;0.087084244;0.087853036;0.092669604;0.093667473;0.083274413;0.082344424;0.088475974;0.08648715;0.079674139;0.07571993;0.075395569;0.077026916;0.073180973;0.069670801;0.071264622;0.070111691;0.067763574;0.070849713;0.070149…
Yuma;Plant08;Leaf3;Control;Female;0.129769211;0.119685276;0.116199848;0.131894909;0.120422694;0.110608882;0.109085536;0.090890544;0.094817931;0.104400205;0.104180615;0.0985659;0.083514866;0.085167081;0.089021899;0.089137637;0.086166348;0.085367274;0.089197783;0.089335199;0.082057582;0.079108586;0.081351073;0.086935431;0.079614707;0.069930325;0.071831989;0.071592168;0.065801142;0.069391099;0.07102…
Yuma;Plant09;Leaf1;Control;Dead;0.112769305;0.115872428;0.114061596;0.114537428;0.117227175;0.106471416;0.106290698;0.09471043;0.092297755;0.093743486;0.099038572;0.100690056;0.091185718;0.088567604;0.089058852;0.086431582;0.079419183;0.086300111;0.088057844;0.086054842;0.078596478;0.072627197;0.070553369;0.072282837;0.068513185;0.06912354;0.068803818;0.068725864;0.063018479;0.065779973;0.0691192…
Yuma;Plant09;Leaf2;Control;Dead;0.09716429;0.096540075;0.094083754;0.101037922;0.095752133;0.090090785;0.083821524;0.077593722;0.071183208;0.074731561;0.082071829;0.08500289;0.074510881;0.071652302;0.075731061;0.072148036;0.064613961;0.068555534;0.071645894;0.069304549;0.06236302;0.055528748;0.05722889;0.06211156;0.059064034;0.056364781;0.059497802;0.059592015;0.054196044;0.055478931;0.053680087;…
Yuma;Plant09;Leaf3;Control;Dead;0.101899485;0.0955234;0.093902836;0.10812583;0.105711017;0.098495774;0.089710579;0.075997321;0.066319818;0.07612356;0.091543528;0.091580403;0.076207154;0.07843109;0.080497963;0.077887971;0.078954025;0.076893628;0.073456072;0.076672821;0.075292323;0.066771474;0.061549832;0.063195009;0.06325664;0.05678779;0.06040233;0.062441273;0.055218959;0.062428171;0.064770004;0.0…
Yuma;Plant10;Leaf1;Control;Male;0.117323154;0.11753817;0.119574744;0.143659615;0.135814057;0.122741801;0.119565278;0.114855731;0.11137464;0.120526632;0.120242265;0.114856286;0.104070292;0.105161005;0.104625058;0.104642683;0.098749139;0.101303165;0.098813079;0.097047308;0.095741797;0.089073743;0.086233593;0.085060586;0.083118721;0.080858333;0.081607149;0.079799823;0.077296886;0.075826195;0.0744831…
Yuma;Plant10;Leaf2;Control;Male;0.122757171;0.102875952;0.095123857;0.12559321;0.125378527;0.108522597;0.110593481;0.102051117;0.094517374;0.095652237;0.102352566;0.10039742;0.093069164;0.090842227;0.085445268;0.086992758;0.084167217;0.082909795;0.082928978;0.084434965;0.080327194;0.07622176;0.074064186;0.07366584;0.069875252;0.066243511;0.065480442;0.064043621;0.062594022;0.069382064;0.067428379…
Yuma;Plant10;Leaf3;Control;Male;0.101884935;0.097129506;0.100412523;0.109016528;0.11214475;0.099064857;0.094093497;0.075405804;0.078458014;0.087835554;0.086595659;0.08550378;0.078743873;0.071694793;0.078554943;0.081442604;0.071031437;0.059585103;0.067193342;0.071450577;0.067539095;0.066164527;0.06378651;0.061956873;0.060914604;0.059165815;0.059458987;0.056410493;0.053659428;0.057669086;0.05727439…
Yuma;Plant11;Leaf1;Control;Male;0.106178461;0.116576994;0.111125176;0.120828707;0.127770609;0.11251509;0.10089679;0.095050175;0.095371798;0.093892142;0.095690313;0.093650442;0.086958445;0.087582915;0.087199357;0.083472025;0.078487045;0.079137198;0.077122026;0.075999495;0.079181176;0.073682805;0.06870992;0.070516507;0.071557058;0.069873636;0.065651067;0.062766231;0.060657025;0.06458692;0.063309069…
Yuma;Plant11;Leaf2;Control;Male;0.089969964;0.100225742;0.113009472;0.119941101;0.120454516;0.114636898;0.10811726;0.094071945;0.088718616;0.09383246;0.092098602;0.089727926;0.079499378;0.076140896;0.084800771;0.083575025;0.07884641;0.081378219;0.083530976;0.08066204;0.075554499;0.075245912;0.070583921;0.070024475;0.070746515;0.069009953;0.067925959;0.066248021;0.062456533;0.065314954;0.064323375…
Yuma;Plant11;Leaf3;Control;Male;0.119781192;0.103579149;0.094771017;0.124037762;0.122233944;0.101178958;0.107757616;0.094642125;0.091277184;0.094142186;0.087153949;0.097695793;0.093325958;0.088375182;0.086753372;0.085030488;0.079505922;0.080457539;0.082005795;0.084053329;0.080155685;0.075381043;0.07152002;0.074537927;0.072632083;0.066438115;0.070133785;0.070142375;0.064969233;0.066662215;0.065555…
Yuma;Plant12;Leaf1;Control;Male;0.116765668;0.117022281;0.11145283;0.133371867;0.127147003;0.114186921;0.106620085;0.100606008;0.091660577;0.088273815;0.097090951;0.096180126;0.08663749;0.084932809;0.089638099;0.090832947;0.084955831;0.08762066;0.079398991;0.077872027;0.083807692;0.076344428;0.074261248;0.075257738;0.076450177;0.071349894;0.071682092;0.075667919;0.066855679;0.068122865;0.06540483…
Yuma;Plant12;Leaf2;Control;Male;0.106591559;0.110082475;0.11458843;0.12989358;0.118777067;0.110201271;0.115049438;0.106783975;0.095273738;0.102768181;0.107619799;0.101179956;0.092647945;0.090405347;0.097912508;0.092127551;0.085050231;0.088637775;0.088334413;0.088180288;0.084496298;0.076962011;0.076838661;0.077443908;0.071414968;0.067346689;0.066400471;0.068039712;0.066875183;0.070292334;0.0678493…
Yuma;Plant12;Leaf3;Control;Male;0.099792146;0.10449173;0.099262837;0.112818427;0.118491813;0.104010322;0.09384418;0.087401132;0.08782933;0.093838139;0.099128046;0.09136174;0.080210482;0.080689023;0.083607809;0.081682736;0.074292665;0.080677948;0.084080615;0.082619765;0.078715735;0.073929118;0.072575279;0.072860964;0.070554151;0.064358117;0.063955968;0.066630308;0.066272534;0.06594399;0.062055109;…
Yuma;Plant13;Leaf1;Control;Female;0.085672361;0.098274197;0.104646987;0.115269235;0.109027353;0.105484699;0.101165839;0.08670561;0.08245341;0.092842717;0.091463937;0.093827973;0.089104244;0.079733353;0.08234208;0.078737935;0.074156467;0.07970792;0.084417182;0.080835982;0.073990544;0.067379039;0.06610189;0.070088205;0.070144153;0.062815585;0.061002617;0.062050374;0.057696142;0.063923399;0.06575896…
Yuma;Plant13;Leaf2;Control;Female;0.085745039;0.095362491;0.098653395;0.107560057;0.103081425;0.086246502;0.07840914;0.066678264;0.064118524;0.072292043;0.076676105;0.078190921;0.071672649;0.067115648;0.070319247;0.070727027;0.062143903;0.063283653;0.06359956;0.065496657;0.064526575;0.055594798;0.055222518;0.059432193;0.054295408;0.050684635;0.052099579;0.055256171;0.052288996;0.053372073;0.05060…
Yuma;Plant13;Leaf3;Control;Female;0.088661745;0.086651115;0.09190315;0.105195918;0.104011438;0.098172664;0.09427129;0.089612502;0.081369077;0.073744558;0.078362853;0.077552718;0.079655503;0.089265626;0.08012588;0.079241063;0.074087653;0.075950988;0.072990661;0.075472397;0.075450985;0.07333801;0.067778645;0.064534828;0.060689943;0.060323994;0.062744441;0.062628805;0.057556749;0.059132397;0.0612571…
Yuma;Plant14;Leaf1;Control;Male;0.108469043;0.102386797;0.090369624;0.106149683;0.116477647;0.105828725;0.09539796;0.092494505;0.082527301;0.074764659;0.084810133;0.090239795;0.079420003;0.074657075;0.080115258;0.081159518;0.073895524;0.073651576;0.074553799;0.074092426;0.071764003;0.072309041;0.065707004;0.062223002;0.062777578;0.060925536;0.061435574;0.063471173;0.061565935;0.062898314;0.062747…
Yuma;Plant14;Leaf2;Control;Male;0.122553275;0.126303186;0.114678233;0.114275258;0.116858435;0.114965245;0.104320479;0.094981791;0.094198561;0.09591619;0.106014422;0.102239128;0.094762184;0.096527207;0.096530608;0.089332436;0.084807412;0.086669049;0.087400168;0.084772968;0.084614602;0.080659951;0.077746956;0.078872977;0.079124655;0.075602111;0.07751468;0.076162326;0.068052558;0.071330006;0.0715019…
Yuma;Plant14;Leaf3;Control;Male;0.108767711;0.11594014;0.113871833;0.124613341;0.124446977;0.102839091;0.089826669;0.091690915;0.09191831;0.08662992;0.089937765;0.090491861;0.085604681;0.082699712;0.08132703;0.07627012;0.068385728;0.07168586;0.079661941;0.082731684;0.078600437;0.073540152;0.071153387;0.070614552;0.062684839;0.062343343;0.064962173;0.06554138;0.060734922;0.061194898;0.061154029;0.…
Yuma;Plant15;Leaf1;Control;Female;0.132933436;0.119495787;0.12309704;0.126415069;0.125668826;0.122381456;0.105943197;0.096255105;0.0949109;0.095600662;0.099230992;0.09561569;0.088919238;0.091861732;0.10007766;0.092766295;0.084803535;0.087174761;0.086734057;0.088566385;0.084662015;0.07906223;0.074697109;0.076077281;0.077524585;0.073014651;0.072222363;0.070950394;0.068250059;0.067688693;0.06859169;…
Yuma;Plant15;Leaf2;Control;Female;0.147768777;0.139618054;0.139332341;0.14536996;0.145229801;0.131704976;0.125407645;0.118184867;0.114091184;0.128465034;0.12680463;0.124222714;0.115449545;0.109312632;0.111019021;0.109325522;0.104875166;0.108459437;0.106149318;0.102766604;0.101186466;0.095061205;0.096286364;0.096158358;0.089899781;0.087397759;0.086212289;0.084297195;0.082860088;0.085224898;0.08280…
Yuma;Plant15;Leaf3;Control;Female;0.114605139;0.112882754;0.107061068;0.129991027;0.133952981;0.112227454;0.103282406;0.096544288;0.084820017;0.086881885;0.093871411;0.095381333;0.092238048;0.09293423;0.092928415;0.086458159;0.082969583;0.08583768;0.083670038;0.083229665;0.082393886;0.075731188;0.076008244;0.080735367;0.076638663;0.063750691;0.064969612;0.071556764;0.063465802;0.066904205;0.06825…
Bama;Plant01;Leaf1;Fertilised;Female;0.110615389;0.099992808;0.111970421;0.116752177;0.109818294;0.102446355;0.10266813;0.097803613;0.102923314;0.102129799;0.099165774;0.089579555;0.081677341;0.079059186;0.085900166;0.083477787;0.074826551;0.076784829;0.080816355;0.073894772;0.070795968;0.07728677;0.077432127;0.073958251;0.072305282;0.072760116;0.072641451;0.065744938;0.069891705;0.073976693;0.06…
Bama;Plant01;Leaf2;Fertilised;Female;0.131299184;0.121224187;0.121670224;0.110379634;0.117469854;0.12179443;0.119536699;0.107276722;0.113012263;0.110470282;0.103343021;0.10218217;0.105675522;0.109317527;0.096360888;0.094487031;0.091723554;0.09169305;0.095064897;0.091218746;0.090004669;0.094878574;0.090633698;0.090733291;0.088202355;0.088863426;0.087584229;0.07970014;0.079609874;0.08256835;0.07904…
Bama;Plant01;Leaf3;Fertilised;Female;0.132474182;0.120919763;0.128274994;0.116804189;0.120028293;0.129327773;0.127649172;0.119183799;0.117353315;0.115858456;0.111042058;0.111865481;0.111359801;0.103395676;0.108328843;0.109173396;0.104064596;0.096780431;0.086600729;0.082657947;0.089325501;0.096829522;0.088764715;0.087722124;0.091648185;0.08539014;0.086186764;0.081744613;0.078984571;0.082781522;0.0…
Bama;Plant02;Leaf1;Fertilised;Male;0.115767437;0.113431349;0.124920393;0.098092625;0.097244601;0.101644043;0.094432185;0.097935962;0.106904104;0.109117382;0.100195857;0.092068109;0.089761617;0.090766756;0.099571304;0.095914682;0.084351728;0.080819297;0.083145265;0.082811343;0.085206165;0.093660243;0.083403662;0.0770516;0.075621542;0.079257434;0.080797433;0.07591697;0.077215862;0.075414346;0.07117…
Bama;Plant02;Leaf2;Fertilised;Male;0.115164674;0.098667408;0.103402557;0.108598597;0.115075857;0.110817168;0.104150382;0.10481739;0.103690355;0.103363487;0.100773512;0.09025051;0.085297994;0.088219005;0.090799645;0.088966136;0.085948129;0.084548223;0.080227306;0.072182646;0.071788159;0.076996993;0.073957661;0.070748718;0.071098625;0.073575857;0.074875023;0.068808214;0.067519076;0.067926873;0.0671…
Bama;Plant02;Leaf3;Fertilised;Male;0.114382877;0.090926846;0.104699096;0.092151739;0.091491945;0.095871019;0.093936542;0.087182101;0.089301285;0.090481415;0.094222262;0.091092495;0.084204607;0.083308083;0.077569154;0.07931566;0.076446349;0.076240798;0.072387318;0.064403824;0.067444901;0.072244156;0.06883362;0.066834388;0.065277309;0.066562387;0.068057228;0.06232928;0.062507632;0.066389427;0.06291…
Bama;Plant03;Leaf1;Fertilised;Female;0.132265681;0.115113853;0.131524862;0.124218177;0.119155407;0.13095134;0.128410586;0.108611584;0.113573549;0.118159587;0.11630242;0.105736248;0.104884881;0.109577579;0.111261947;0.109214194;0.101315766;0.098571187;0.096141512;0.08624914;0.077794715;0.094922467;0.090432438;0.088340384;0.091552051;0.090560088;0.08903276;0.083429543;0.083617412;0.086124169;0.0814…
Bama;Plant03;Leaf2;Fertilised;Female;0.136384159;0.1265855;0.117057651;0.122988835;0.133396349;0.128009169;0.122068487;0.1117204;0.111568641;0.116681745;0.114647486;0.112982961;0.108485336;0.108040892;0.104963256;0.101422464;0.099807005;0.09405703;0.09631002;0.091585094;0.088361161;0.087478691;0.089130299;0.088712707;0.081320266;0.079933162;0.084420636;0.082739601;0.082338734;0.085378929;0.079596…
Bama;Plant03;Leaf3;Fertilised;Female;0.116480021;0.107094127;0.106868148;0.098219359;0.101863621;0.09560233;0.102051762;0.087353519;0.090565531;0.095075991;0.092881982;0.089633436;0.084251153;0.08718946;0.085299421;0.084947652;0.083902277;0.078910414;0.074165779;0.070503375;0.065940143;0.070653701;0.074597933;0.073562117;0.0710427;0.067148046;0.071662725;0.067749518;0.066706392;0.069445637;0.0677…
Bama;Plant04;Leaf1;Fertilised;Female;0.136564326;0.132689677;0.142258397;0.121645922;0.120094185;0.119367368;0.119894595;0.114068272;0.115230848;0.10856817;0.107547095;0.10545958;0.107213924;0.10787697;0.110054897;0.107411283;0.097086594;0.088158111;0.095631999;0.096150771;0.088359103;0.097107247;0.094012081;0.089571849;0.088838214;0.082844895;0.08752641;0.084472542;0.081005959;0.086920367;0.0818…
Bama;Plant04;Leaf2;Fertilised;Female;0.092756876;0.093095579;0.10667338;0.088268726;0.087243129;0.086835159;0.084358555;0.089611052;0.087025058;0.076216025;0.073936865;0.078939445;0.08146441;0.084278595;0.073562972;0.076908937;0.074816362;0.065570768;0.066908749;0.064383572;0.063567069;0.069464153;0.068356774;0.063747795;0.063235693;0.061837694;0.064254008;0.05984886;0.062243585;0.063331543;0.059…
Bama;Plant04;Leaf3;Fertilised;Female;0.125891619;0.100552123;0.112248433;0.103123111;0.096165573;0.107987872;0.123995749;0.113645027;0.100877976;0.095590059;0.091119896;0.100521788;0.101890283;0.097701214;0.095538095;0.09533771;0.089294545;0.082402682;0.084493447;0.082353778;0.080201615;0.083797367;0.083351854;0.080939238;0.086105155;0.082920831;0.077699719;0.068737213;0.069929196;0.07119946;0.06…
Bama;Plant05;Leaf1;Fertilised;Female;0.135320236;0.123299691;0.134745039;0.12207403;0.121480138;0.119853355;0.118462295;0.115868042;0.118391629;0.116027226;0.110819144;0.10223082;0.099180249;0.108077559;0.104714524;0.102876898;0.093245407;0.085391907;0.093943389;0.089630255;0.089018467;0.095653163;0.087355678;0.083980244;0.08852163;0.083067149;0.084183601;0.082027985;0.079254263;0.080260092;0.078…
Bama;Plant05;Leaf2;Fertilised;Female;0.14294219;0.13084435;0.128617051;0.115032885;0.119398092;0.121289383;0.118183526;0.112342281;0.112622859;0.109652498;0.101671426;0.106899995;0.10886662;0.105120282;0.098041612;0.099605152;0.095797124;0.093889615;0.095458504;0.091157919;0.08895697;0.089243881;0.086926081;0.084879733;0.078788863;0.08264901;0.084482415;0.080275092;0.084133336;0.085701719;0.07994…
Bama;Plant05;Leaf3;Fertilised;Female;0.158119993;0.149988239;0.145467721;0.137377171;0.144396888;0.14414227;0.137647797;0.124443336;0.129768323;0.141585388;0.126957632;0.123183931;0.124552027;0.120844785;0.125340019;0.1205148;0.117982151;0.109854043;0.114161205;0.104986312;0.101502274;0.109695349;0.110468391;0.102299056;0.094018141;0.100762241;0.104276951;0.097164242;0.090662463;0.099582135;0.096…
Bama;Plant06;Leaf1;Fertilised;Female;0.120114904;0.110973765;0.120223601;0.100745015;0.104982212;0.104134732;0.107848099;0.103307896;0.094997489;0.095470656;0.093529759;0.093138677;0.088733533;0.086207717;0.085893379;0.089041496;0.082909049;0.074279478;0.080343482;0.080084064;0.075104382;0.07900766;0.077151312;0.072944084;0.069207795;0.073101319;0.07683963;0.068479578;0.068880524;0.068985177;0.06…
Bama;Plant06;Leaf2;Fertilised;Female;0.130074065;0.119758509;0.120383966;0.10768105;0.108748601;0.11128838;0.106622238;0.10559469;0.103940618;0.102140859;0.095781687;0.09987047;0.099640054;0.091360479;0.094928917;0.088877049;0.07881521;0.07505238;0.082685264;0.081607077;0.075466448;0.080095269;0.087559491;0.085927335;0.071453153;0.072042622;0.075153687;0.071868317;0.071279411;0.074590874;0.070679…
Bama;Plant06;Leaf3;Fertilised;Female;0.136605627;0.123207705;0.132305794;0.11419982;0.108273106;0.111390103;0.108167643;0.107685603;0.112662159;0.107602578;0.090298619;0.095753289;0.100975016;0.095129582;0.097683511;0.091950105;0.089280237;0.086136897;0.087246333;0.08473439;0.07956054;0.082717468;0.083056665;0.084663312;0.079642198;0.080945866;0.08617858;0.07798547;0.074405174;0.079649155;0.07680…
Bama;Plant07;Leaf1;Fertilised;Female;0.156715476;0.14798614;0.14073732;0.121445801;0.116465868;0.111909553;0.120715447;0.116467252;0.113839443;0.107710345;0.107132861;0.108045068;0.103965618;0.096874633;0.102837404;0.101436942;0.094178407;0.094064622;0.088840048;0.081804541;0.087893083;0.094700517;0.087606504;0.084794883;0.085650652;0.086177015;0.085337274;0.077628833;0.078468399;0.079753597;0.07…
Bama;Plant07;Leaf2;Fertilised;Female;0.147728413;0.144478147;0.155761436;0.130393146;0.130331027;0.126741445;0.121878068;0.125352736;0.124415097;0.122063271;0.116917167;0.109239388;0.10813823;0.11115866;0.113876472;0.108811437;0.101998942;0.091906989;0.103490211;0.101826305;0.096911913;0.101771576;0.097042313;0.089684504;0.089827052;0.090134698;0.089080402;0.085149591;0.084180539;0.086431341;0.08…
Bama;Plant07;Leaf3;Fertilised;Female;0.120073627;0.114003061;0.12437143;0.117597751;0.111892344;0.105322909;0.110613754;0.110771755;0.113217191;0.116981049;0.107566708;0.101219148;0.094496896;0.08804587;0.091222769;0.093347643;0.086052587;0.085578308;0.092211969;0.083425572;0.076680976;0.085851362;0.087883967;0.086629285;0.08348475;0.083104716;0.082143469;0.0759332;0.07412522;0.075171418;0.071736…
Bama;Plant08;Leaf1;Fertilised;Male;0.141577622;0.137397528;0.131448491;0.112055737;0.112795516;0.121092238;0.129953328;0.123109114;0.111367369;0.108367571;0.11368938;0.113509163;0.102857044;0.093901062;0.102036591;0.101434657;0.09270668;0.088038808;0.09405683;0.087895633;0.087129487;0.089935959;0.090279023;0.084904045;0.074272538;0.080906472;0.085822072;0.080151621;0.075606501;0.077239255;0.07702…
Bama;Plant08;Leaf2;Fertilised;Male;0.116863234;0.125424793;0.140391049;0.112711511;0.103548905;0.11005955;0.106521859;0.103310122;0.107364806;0.102381393;0.105923288;0.104332782;0.093131448;0.088563255;0.093943331;0.097302235;0.097713081;0.086559183;0.081294505;0.08127484;0.079439135;0.084042977;0.084508307;0.08134106;0.079692006;0.082810965;0.07788236;0.071428918;0.072644622;0.075133477;0.070948…
Bama;Plant08;Leaf3;Fertilised;Male;0.133023637;0.127377286;0.120364458;0.105632584;0.102236971;0.103690989;0.108239235;0.10128922;0.09262207;0.088469063;0.089315461;0.085918372;0.084169903;0.086251906;0.089037629;0.089032413;0.082509035;0.073136138;0.07856816;0.07425823;0.070689878;0.077157869;0.074808525;0.06971789;0.068891923;0.070109477;0.070074441;0.06419945;0.062635094;0.066332739;0.06517093…
Bama;Plant09;Leaf1;Fertilised;Female;0.124586349;0.115717999;0.131221509;0.110278284;0.120202723;0.122635417;0.119620772;0.104354087;0.100024262;0.103125506;0.090939821;0.094629649;0.099297464;0.101566711;0.103677755;0.098320898;0.090684599;0.087334781;0.09254438;0.086964024;0.08561966;0.089994865;0.087868377;0.084941923;0.086985989;0.078785033;0.077298849;0.076271419;0.073969885;0.076808823;0.07…
Bama;Plant09;Leaf2;Fertilised;Female;0.143944551;0.140360907;0.138508978;0.123465429;0.122173427;0.119771966;0.119629996;0.111481758;0.12001453;0.122093146;0.115897401;0.116133115;0.117882479;0.113083833;0.117053378;0.11245391;0.103861259;0.099192781;0.097686187;0.091161719;0.092861415;0.0979952;0.095438578;0.092204242;0.088775973;0.092062353;0.090287394;0.08628469;0.090197056;0.088177105;0.08094…
Bama;Plant09;Leaf3;Fertilised;Female;0.143864896;0.132170309;0.141824685;0.145674931;0.136881549;0.130313012;0.136310651;0.131681768;0.125222873;0.123629831;0.123811211;0.124530106;0.120858498;0.122202519;0.117404861;0.113201066;0.109408226;0.104408047;0.103921277;0.095677623;0.089475417;0.101722858;0.103255002;0.100484988;0.094816073;0.094075429;0.096013202;0.092805614;0.092333139;0.087895899;0.…
Bama;Plant10;Leaf1;Fertilised;Female;0.168732216;0.141023689;0.11573244;0.12153579;0.132266403;0.128108657;0.127524438;0.121225999;0.12606938;0.121536261;0.110781496;0.116862343;0.11328044;0.111107799;0.115279009;0.110122022;0.099230101;0.097847899;0.102679657;0.097547949;0.092979599;0.100082823;0.092513447;0.090993132;0.094968355;0.092063166;0.094948774;0.08850389;0.087406767;0.085929023;0.08360…
Bama;Plant10;Leaf2;Fertilised;Female;0.132311572;0.118785557;0.124677063;0.118189689;0.117353714;0.109476834;0.10660771;0.112453623;0.107805904;0.108602694;0.107332426;0.099061608;0.102596307;0.104669037;0.095611201;0.09385154;0.087727972;0.079702809;0.090824155;0.084983876;0.075035882;0.083874112;0.087941827;0.085034392;0.080767767;0.078358124;0.080721176;0.074579481;0.073500172;0.076079533;0.07…
Bama;Plant10;Leaf3;Fertilised;Female;0.128248153;0.12239369;0.129867281;0.120320953;0.113860134;0.113192231;0.118531457;0.111254296;0.111749502;0.115642734;0.107528158;0.103608296;0.097564107;0.100945184;0.09429945;0.093073285;0.099245358;0.091472879;0.08646685;0.086908566;0.088805162;0.093415774;0.086841602;0.082664398;0.083221839;0.08256676;0.082599141;0.077868458;0.073949188;0.080840474;0.0775…
Bama;Plant11;Leaf1;Fertilised;Male;0.146335003;0.131947337;0.136332326;0.110749838;0.117280487;0.118494583;0.108648845;0.106227796;0.114445214;0.115589893;0.102359152;0.10279393;0.102118152;0.100162008;0.102615337;0.100990924;0.099746062;0.09391543;0.092660446;0.08578805;0.08436115;0.08662503;0.085125787;0.081672435;0.07897472;0.08088411;0.086454524;0.082510826;0.081345213;0.079883761;0.075426814…
Bama;Plant11;Leaf2;Fertilised;Male;0.137786798;0.118669425;0.116822521;0.104153648;0.114078277;0.120274223;0.114197272;0.112936792;0.11062283;0.109191207;0.102827545;0.101251579;0.095126262;0.092072458;0.098765348;0.095288558;0.094456388;0.087814208;0.08497071;0.075271471;0.076299916;0.086371995;0.082324667;0.079534059;0.081870995;0.078676505;0.078840766;0.075719596;0.075645986;0.078272682;0.0731…
Bama;Plant11;Leaf3;Fertilised;Male;0.1420497;0.129833698;0.135982712;0.130521593;0.126383865;0.120864639;0.129133962;0.128420873;0.121056143;0.115009412;0.112245874;0.113101127;0.1135025;0.114099873;0.113639756;0.106586244;0.097841507;0.091761738;0.101146659;0.096830383;0.092653073;0.100432264;0.094437447;0.09395664;0.095313875;0.091367585;0.094878658;0.088065866;0.086410113;0.086579526;0.0821985…
Bama;Plant12;Leaf1;Fertilised;Female;0.136948529;0.145690817;0.149569308;0.124271161;0.130800251;0.13817173;0.133061582;0.124270296;0.120587197;0.110390084;0.113579456;0.119575911;0.121603799;0.120104028;0.11606209;0.107997265;0.105571256;0.102407937;0.095909732;0.090364742;0.089719803;0.096983817;0.098438201;0.093845635;0.089781178;0.087646735;0.094782922;0.092100789;0.084044792;0.08319204;0.082…
Bama;Plant12;Leaf2;Fertilised;Female;0.162416039;0.147762152;0.132711337;0.114077218;0.128734006;0.129304166;0.12772739;0.119869125;0.125875197;0.122914011;0.118131665;0.112294874;0.114320211;0.114065927;0.109472485;0.10459158;0.099773991;0.095749667;0.095519252;0.091251417;0.093423563;0.098925661;0.094181385;0.090612746;0.091291713;0.089576977;0.090259245;0.085335786;0.083076173;0.086511617;0.08…
Bama;Plant12;Leaf3;Fertilised;Female;0.134852704;0.128618792;0.149890081;0.131646957;0.125075184;0.130398526;0.127162548;0.115362699;0.120520228;0.117860681;0.112579219;0.110063136;0.108444462;0.104378289;0.106031406;0.106687454;0.100020227;0.090390441;0.088765225;0.08623917;0.086544679;0.097526366;0.088579619;0.082804959;0.083006185;0.087191319;0.086598967;0.083517469;0.083108708;0.083161379;0.0…
Bama;Plant13;Leaf1;Fertilised;Male;0.141949231;0.130013239;0.130989877;0.117856915;0.114717809;0.119003127;0.118112065;0.116278694;0.107822469;0.095294256;0.105027074;0.110805307;0.109948223;0.101661484;0.106073233;0.098933196;0.088936472;0.088429039;0.090027464;0.083129484;0.079736405;0.091337727;0.092908626;0.087694194;0.082702727;0.083975259;0.084165439;0.077291041;0.074509128;0.078235165;0.07…
Bama;Plant13;Leaf2;Fertilised;Male;0.152813878;0.141181452;0.143246239;0.142950373;0.136022727;0.127530986;0.124319407;0.117873297;0.121599858;0.122497101;0.113907992;0.110316839;0.108757279;0.110510359;0.102094483;0.103373234;0.103652566;0.095540546;0.105266302;0.10121898;0.09274932;0.097004414;0.095945295;0.08895668;0.086176671;0.091272086;0.09319114;0.088172188;0.084179056;0.084191618;0.080232…
Bama;Plant13;Leaf3;Fertilised;Male;0.151076612;0.15301881;0.157581726;0.144489217;0.140064818;0.135816765;0.131525587;0.125283205;0.129545853;0.135622379;0.126704558;0.125492466;0.11875187;0.116479417;0.118997379;0.117519723;0.109558147;0.107900068;0.104037279;0.096607686;0.093091212;0.102116283;0.097616696;0.093747359;0.095103795;0.099124391;0.097017654;0.088418051;0.088430455;0.09139122;0.08962…
Bama;Plant14;Leaf1;Fertilised;Female;0.152523372;0.141010851;0.138119102;0.108089113;0.114315965;0.118768075;0.109156894;0.11086177;0.118517341;0.115727626;0.110915337;0.106888001;0.107712799;0.10594166;0.096790404;0.101819058;0.098676133;0.090845835;0.096340474;0.09242944;0.084320123;0.091783813;0.092214684;0.085624022;0.083342809;0.082113389;0.082274991;0.079025374;0.079881041;0.084718508;0.078…
Bama;Plant14;Leaf2;Fertilised;Female;0.164026107;0.15016188;0.146510757;0.129938514;0.136296962;0.137121042;0.136338973;0.132260512;0.121628287;0.121941953;0.118908513;0.113737871;0.112284975;0.109988279;0.117196881;0.113321131;0.1082229;0.102199314;0.103126373;0.097643696;0.096739207;0.101130196;0.097568715;0.09669182;0.093437938;0.09114122;0.093746933;0.091158817;0.087504595;0.093653847;0.08719…
Bama;Plant14;Leaf3;Fertilised;Female;0.147166795;0.132055123;0.141735058;0.135301888;0.131912015;0.13532521;0.13083523;0.115576321;0.119544803;0.128353663;0.122700866;0.120589299;0.118457756;0.115217022;0.112491579;0.111023609;0.107827081;0.099411852;0.100369319;0.095362812;0.096119753;0.096052159;0.091390216;0.089803771;0.090567417;0.091660847;0.091339576;0.088126373;0.087630598;0.090258311;0.08…
Bama;Plant15;Leaf1;Fertilised;Female;0.124186331;0.117449967;0.138009128;0.113383971;0.117600543;0.121536478;0.120191792;0.111002881;0.103804483;0.109813792;0.104827836;0.10310321;0.103704645;0.104985705;0.102554942;0.093694353;0.085668874;0.087394782;0.092037048;0.081903891;0.07619219;0.085334742;0.087600499;0.081755601;0.076715301;0.07537416;0.07663352;0.074833766;0.069881288;0.07218728;0.07096…
Bama;Plant15;Leaf2;Fertilised;Female;0.153685393;0.143178045;0.141287061;0.122742073;0.129964579;0.130593904;0.126516219;0.126067348;0.124114904;0.118591316;0.121175439;0.117507998;0.111032368;0.114674306;0.111726455;0.108261376;0.106781682;0.103091092;0.103890711;0.097477699;0.090389943;0.098175651;0.092221873;0.091477804;0.091504375;0.092858027;0.093222034;0.086486049;0.08424334;0.087235105;0.0…
Bama;Plant15;Leaf3;Fertilised;Female;0.143067215;0.130686178;0.137482736;0.125553435;0.13565358;0.133061587;0.118898681;0.123118049;0.121957464;0.115165361;0.112874905;0.10965895;0.108313369;0.112059915;0.113579629;0.105018509;0.09879274;0.096399673;0.096154744;0.09703057;0.096231756;0.093502209;0.084152292;0.083386534;0.088370068;0.087981002;0.085536207;0.079179606;0.083620762;0.084542797;0.0804…
HanCold;Plant01;Leaf1;Fertilised;Dead;0.104976412;0.103914235;0.095137165;0.092572286;0.105267317;0.107810869;0.099496291;0.08424187;0.078080692;0.080970681;0.081603901;0.079020545;0.084005123;0.0832905;0.076538743;0.079920351;0.073329414;0.066559129;0.069895361;0.070077216;0.07325359;0.071787848;0.066805512;0.06710212;0.069120621;0.071730383;0.069365247;0.064386232;0.064890778;0.059161589;0.0581…
HanCold;Plant01;Leaf2;Fertilised;Dead;0.123090792;0.116618309;0.10642477;0.10882609;0.109693542;0.111845743;0.116799222;0.102307274;0.091984225;0.110184939;0.113541565;0.101452527;0.093450593;0.089784614;0.096705797;0.095440817;0.086373477;0.090383433;0.082562063;0.084874211;0.095186264;0.085001491;0.083104557;0.082703521;0.080535417;0.083612361;0.081456748;0.078210421;0.076619264;0.075623022;0.0…
HanCold;Plant01;Leaf3;Fertilised;Dead;0.106982453;0.11397689;0.09170916;0.0995159;0.101031853;0.095088282;0.097021627;0.086723931;0.086270941;0.097464609;0.096449952;0.078988302;0.084331065;0.099882017;0.090318748;0.079788011;0.072098455;0.075285555;0.069778337;0.067378788;0.075717126;0.078374438;0.07246798;0.068133751;0.068985792;0.075723922;0.075785365;0.071838761;0.067496229;0.062634312;0.0585…
HanCold;Plant02;Leaf1;Fertilised;Female;0.096863772;0.091622849;0.080694884;0.094719303;0.104771858;0.09093277;0.087298298;0.071609808;0.072301665;0.088415656;0.09034022;0.077624484;0.069662379;0.070444717;0.075801137;0.082519388;0.076686302;0.063759166;0.065456383;0.06997709;0.068183742;0.063157644;0.061719222;0.062298752;0.061350291;0.066831762;0.066259536;0.066732469;0.061953801;0.054427425;0.…
HanCold;Plant02;Leaf2;Fertilised;Female;0.113831846;0.108483513;0.077863165;0.093145032;0.103201283;0.085477134;0.089464163;0.085550655;0.078090426;0.076602916;0.08599211;0.094033844;0.092628519;0.080536353;0.083885846;0.086513498;0.079667597;0.07241908;0.071902597;0.07598012;0.079341142;0.079249132;0.070891015;0.068110763;0.069644672;0.072393308;0.073905749;0.071771231;0.067286839;0.059730347;0.…
HanCold;Plant02;Leaf3;Fertilised;Female;0.128009773;0.128438179;0.114119169;0.110817516;0.113966747;0.121614684;0.124387636;0.11370768;0.102767176;0.104590959;0.107419931;0.096199241;0.099296252;0.105289414;0.101063206;0.101366342;0.097275305;0.095817354;0.089089936;0.087843353;0.093307066;0.092772576;0.092164829;0.090160573;0.083770972;0.08715743;0.091613482;0.091554695;0.080254731;0.07847071;0.…
HanCold;Plant03;Leaf1;Fertilised;Male;0.109040963;0.101670217;0.081140617;0.081514318;0.091319476;0.091042219;0.076199659;0.074892431;0.079377866;0.088884624;0.082294701;0.074784583;0.079153185;0.08177245;0.081712704;0.08353989;0.075238194;0.072356116;0.068090419;0.069958247;0.070063997;0.06879482;0.062003263;0.059797696;0.062132082;0.068464546;0.068747479;0.064709965;0.061725972;0.057845335;0.05…
HanCold;Plant03;Leaf2;Fertilised;Male;0.086786299;0.091526434;0.105168217;0.088886652;0.089979167;0.083480143;0.078224197;0.068693237;0.062193176;0.083342006;0.093835121;0.079545155;0.072002801;0.076447614;0.082097379;0.082669011;0.073637915;0.067120404;0.063756544;0.066825541;0.069217572;0.065431719;0.061965241;0.063331425;0.06290187;0.065909601;0.065110823;0.063887608;0.059957849;0.057413557;0.…
HanCold;Plant03;Leaf3;Fertilised;Male;0.090962955;0.081759763;0.064829686;0.078058143;0.085980803;0.068766186;0.071872976;0.071203168;0.065587729;0.069947003;0.074811223;0.069369292;0.07279254;0.072560773;0.071957893;0.070772685;0.059689788;0.054083514;0.051016632;0.055690278;0.062408856;0.062254898;0.054402398;0.052359937;0.05367105;0.057727346;0.055251292;0.054736678;0.051269861;0.051072885;0.0…
HanCold;Plant04;Leaf1;Fertilised;Female;0.129558807;0.120894356;0.098517785;0.092555455;0.109371127;0.112255554;0.085748343;0.077073584;0.082439371;0.088973324;0.095194967;0.09262933;0.089027447;0.087834229;0.085374715;0.086139658;0.083158139;0.074057834;0.072372154;0.07075235;0.078262791;0.080630936;0.07731642;0.072842232;0.068144209;0.075669182;0.077917342;0.076243289;0.067454946;0.063144249;0.…
HanCold;Plant04;Leaf2;Fertilised;Female;0.124024913;0.123436626;0.096857718;0.101413425;0.108536319;0.102770415;0.102996547;0.095315325;0.084707001;0.097753287;0.102036989;0.089767092;0.079058246;0.08393826;0.086765284;0.086396887;0.086354307;0.083431153;0.07423868;0.074296773;0.083641364;0.079255199;0.073122093;0.072730255;0.07410658;0.074357641;0.074879209;0.074482656;0.06698719;0.066495605;0.0…
HanCold;Plant04;Leaf3;Fertilised;Female;0.120858734;0.117671597;0.108083624;0.091944664;0.107287909;0.109653133;0.101272298;0.088702463;0.091470637;0.104316854;0.111106626;0.091449876;0.089559091;0.091632438;0.091155703;0.092386564;0.086525925;0.087932235;0.077291588;0.075157163;0.079625342;0.084102465;0.080887171;0.077582201;0.074210267;0.084468493;0.084480407;0.077793271;0.073518102;0.070998698…
HanCold;Plant05;Leaf1;Fertilised;Female;0.114762443;0.112227125;0.089822345;0.094213456;0.102187032;0.102197497;0.100925388;0.081984237;0.074603172;0.090601943;0.101314777;0.086265054;0.083910518;0.08704829;0.089785805;0.083645511;0.077311988;0.084647015;0.075197277;0.072880653;0.078642553;0.075457379;0.072967727;0.070961588;0.070063147;0.073837596;0.078302713;0.073613274;0.065090237;0.065568056;…
HanCold;Plant05;Leaf2;Fertilised;Female;0.109194347;0.112991504;0.100258811;0.108528019;0.11211826;0.099671567;0.099396977;0.088155043;0.086907078;0.095437789;0.103667791;0.091669526;0.080966075;0.080238191;0.090005113;0.087846274;0.083173785;0.077649216;0.074813306;0.071440511;0.076804464;0.070946635;0.073656993;0.07790257;0.074424441;0.074274076;0.074410804;0.076420113;0.069473947;0.063454819;0…
HanCold;Plant05;Leaf3;Fertilised;Female;0.100864697;0.093544386;0.083967063;0.103423246;0.098285761;0.076747171;0.084941125;0.079441179;0.07053921;0.076427501;0.090826837;0.078748023;0.070311683;0.071309774;0.0773581;0.078894425;0.074142853;0.068743304;0.062724358;0.065381597;0.073273274;0.065802158;0.059018973;0.059599233;0.061414425;0.063767124;0.065582257;0.063910429;0.059803403;0.053669833;0.…
HanCold;Plant06;Leaf1;Fertilised;Female;0.12285259;0.127047691;0.11151144;0.095275296;0.110420224;0.116772847;0.098885155;0.091865856;0.089845497;0.090693589;0.096832686;0.093436517;0.098881596;0.10340243;0.09446616;0.091933982;0.087575296;0.091504733;0.083060865;0.082690338;0.088256877;0.085041492;0.077663177;0.072783372;0.076852514;0.083977331;0.084503648;0.080984207;0.072464012;0.070427478;0.0…
HanCold;Plant06;Leaf2;Fertilised;Female;0.092621105;0.093694737;0.082884068;0.092803678;0.096563531;0.092275834;0.092388206;0.092320225;0.077433174;0.082438251;0.090939372;0.086268438;0.081551713;0.077062367;0.080781211;0.077842438;0.074352963;0.070887833;0.068730958;0.06984366;0.069784011;0.071595808;0.06619299;0.069281385;0.074607025;0.06795256;0.064817887;0.064356367;0.062509916;0.060672357;0.…
HanCold;Plant06;Leaf3;Fertilised;Female;0.131526675;0.130249473;0.102220677;0.122076736;0.131580361;0.115899208;0.108984635;0.100363013;0.094453216;0.115848729;0.113133496;0.099408738;0.093810623;0.092422972;0.09393534;0.091834333;0.091392773;0.095475933;0.082835261;0.080415933;0.086531325;0.083051361;0.077629713;0.079682578;0.080995339;0.079469317;0.081195966;0.080138347;0.072771178;0.070417461;…
HanCold;Plant07;Leaf1;Fertilised;Female;0.115143442;0.11918206;0.083720173;0.090851355;0.116829423;0.108278047;0.095846615;0.084034635;0.084978637;0.096584361;0.100500579;0.090899257;0.088564013;0.085865766;0.085398172;0.088916668;0.080767448;0.08019162;0.078392188;0.074973878;0.079579874;0.085741804;0.072095948;0.064972043;0.072748655;0.076338777;0.074662668;0.07134168;0.069068993;0.065299152;0.…
HanCold;Plant07;Leaf2;Fertilised;Female;0.124859086;0.124910492;0.101814491;0.100895913;0.114251961;0.109370954;0.100352631;0.092035412;0.084278967;0.097860546;0.108596085;0.099115106;0.087482928;0.084938996;0.096568116;0.096095473;0.085345723;0.083947417;0.082109687;0.080941748;0.082985738;0.078939154;0.074296327;0.074661799;0.072433203;0.07972389;0.080066862;0.077950722;0.072710724;0.068877083;…
HanCold;Plant07;Leaf3;Fertilised;Female;0.124081931;0.123488526;0.105448633;0.103696506;0.113529346;0.117623354;0.113683966;0.100097265;0.096180202;0.102060858;0.102523593;0.099153984;0.101557447;0.101078799;0.09022443;0.092606366;0.094505126;0.088757178;0.08154421;0.081982382;0.091269555;0.090083248;0.080396902;0.075227864;0.077576298;0.080652951;0.079632507;0.080879406;0.077080689;0.071280179;0…
HanCold;Plant08;Leaf1;Fertilised;Male;0.108005721;0.116372865;0.102965496;0.093818177;0.108340324;0.104599789;0.079506445;0.077064587;0.078375851;0.088794005;0.088247538;0.085739306;0.082814696;0.08067877;0.076859052;0.081346235;0.079338518;0.073125701;0.069838004;0.066354235;0.069501187;0.068340465;0.069830421;0.067183888;0.066907382;0.070495931;0.070014601;0.069877218;0.061834229;0.056100465;0.…
HanCold;Plant08;Leaf2;Fertilised;Male;0.110913029;0.095201774;0.092398137;0.104185006;0.105373031;0.092727579;0.091260189;0.089415473;0.081834369;0.090145001;0.097586232;0.092616531;0.087494616;0.080947992;0.080188192;0.088094732;0.084628418;0.076804668;0.071855339;0.071843631;0.078277654;0.07309376;0.073010068;0.074836084;0.071848914;0.073496173;0.079233001;0.07613882;0.063344288;0.063109708;0.0…
HanCold;Plant08;Leaf3;Fertilised;Male;0.127433714;0.122263537;0.098516957;0.112027811;0.120063902;0.119381337;0.120614604;0.107833672;0.1014276;0.10363485;0.112297732;0.104615071;0.107894888;0.107442167;0.099031684;0.099011378;0.095709677;0.094229423;0.08785221;0.083292023;0.087871177;0.092124649;0.090103296;0.084568046;0.078193394;0.083275439;0.087071129;0.081181443;0.076554279;0.075902374;0.073…
HanCold;Plant09;Leaf1;Fertilised;Male;0.133114294;0.131134395;0.100210632;0.109051028;0.11984349;0.109805736;0.106705944;0.099879781;0.089768289;0.095429138;0.091908538;0.089862017;0.092582807;0.084396855;0.087697354;0.09445102;0.08508674;0.081671;0.076933968;0.075085261;0.086848412;0.079573078;0.072045042;0.071403478;0.072454502;0.078415803;0.079040085;0.077858909;0.074246716;0.069287122;0.06673…
HanCold;Plant09;Leaf2;Fertilised;Male;0.09854532;0.103138617;0.089774784;0.086887166;0.097331787;0.09729717;0.082206774;0.080642387;0.078991301;0.081512618;0.085932679;0.080266142;0.07823953;0.083660127;0.077119329;0.080856463;0.084026509;0.079692854;0.074768474;0.06961485;0.072794304;0.068894767;0.070517489;0.068546621;0.062681258;0.062819247;0.068241407;0.068959442;0.059365433;0.059180617;0.060…
HanCold;Plant09;Leaf3;Fertilised;Male;0.116505364;0.116214503;0.096536718;0.094585056;0.103268982;0.097157487;0.102453826;0.093118764;0.086706234;0.098615693;0.098663953;0.085627544;0.081741411;0.090470868;0.088381461;0.083617151;0.076883912;0.074789201;0.072271888;0.073200297;0.075983141;0.074348607;0.070893542;0.068338486;0.067235356;0.073539631;0.071898468;0.069334335;0.067257006;0.067111983;0…
HanCold;Plant10;Leaf1;Fertilised;Female;0.120144598;0.128877541;0.116940536;0.122975433;0.122270328;0.111308009;0.113075897;0.110917488;0.103906749;0.104309105;0.10643204;0.103695335;0.109301105;0.106845059;0.100202351;0.102454172;0.10257135;0.100971257;0.090797759;0.084677522;0.084253568;0.084228933;0.082549466;0.080080627;0.080075386;0.089311083;0.090423535;0.081521628;0.074034168;0.070489693;0…
HanCold;Plant10;Leaf2;Fertilised;Female;0.103767743;0.101587339;0.08198005;0.090155952;0.095210919;0.085635082;0.091065211;0.074429537;0.063397259;0.070290903;0.087899038;0.077423943;0.063890047;0.063334198;0.069841099;0.070305982;0.068821153;0.062078863;0.06285319;0.0649272;0.065185204;0.064181538;0.058553886;0.055173294;0.056238393;0.06303057;0.060967506;0.060688051;0.05762958;0.053078703;0.053…
HanCold;Plant10;Leaf3;Fertilised;Female;0.100396681;0.105134758;0.090783428;0.086784557;0.103777516;0.09445607;0.092028634;0.085839341;0.076476724;0.090673043;0.093000692;0.084174891;0.079252578;0.080824858;0.078183696;0.07454181;0.077658954;0.080313118;0.073703095;0.067051946;0.071064053;0.071503669;0.066780751;0.0632278;0.062425483;0.068409535;0.073088822;0.071075743;0.061963211;0.058104911;0.0…
HanCold;Plant11;Leaf1;Fertilised;Female;0.14700409;0.135884184;0.121493091;0.120008972;0.114667116;0.112156583;0.118365539;0.106130604;0.087646824;0.097429679;0.107316976;0.102919582;0.099092925;0.105620204;0.099263784;0.09712637;0.093430227;0.080683068;0.080652839;0.082612546;0.087559758;0.083826291;0.079779279;0.076686487;0.079959648;0.083491849;0.085261093;0.084922419;0.07862241;0.072927614;0.…
HanCold;Plant11;Leaf2;Fertilised;Female;0.112967629;0.091951933;0.078636976;0.096602141;0.099115222;0.093661877;0.09113361;0.076719939;0.070444247;0.090713151;0.093746916;0.073162315;0.072855545;0.077067829;0.078378758;0.077916848;0.071464533;0.072626346;0.070397252;0.06952548;0.070746774;0.071634988;0.062433237;0.059731371;0.060436704;0.066972821;0.066224441;0.064816476;0.060468753;0.057237109;0…
HanCold;Plant11;Leaf3;Fertilised;Female;0.10644363;0.10433888;0.093975675;0.093440864;0.100598728;0.092801316;0.090547226;0.083680182;0.07406052;0.083178295;0.092685345;0.079389297;0.075717686;0.074346068;0.078242872;0.0772172;0.070731171;0.071974487;0.069605694;0.063884326;0.065452833;0.067387813;0.066468924;0.059771372;0.051993619;0.064561448;0.071602341;0.06956634;0.059848108;0.055807095;0.055…
HanCold;Plant12;Leaf1;Fertilised;Female;0.124237264;0.137978302;0.121239325;0.119692477;0.12991562;0.127641972;0.126034217;0.111237654;0.097158008;0.110573473;0.116277065;0.103427223;0.097963032;0.107117885;0.112751893;0.103269814;0.090532071;0.092054235;0.090893255;0.090661399;0.096459139;0.09621935;0.082636466;0.075064601;0.07804342;0.089449725;0.089021631;0.084431169;0.080556053;0.080555062;0.…
HanCold;Plant12;Leaf2;Fertilised;Female;0.10950185;0.098296193;0.100713999;0.101547047;0.097880235;0.09342765;0.091101052;0.075943171;0.076744809;0.091355257;0.103731168;0.088492227;0.082295116;0.079784596;0.086208579;0.08550272;0.076981739;0.081166314;0.073467402;0.071657315;0.074760041;0.073762872;0.071670693;0.069433556;0.063200442;0.072986984;0.073042054;0.070833328;0.06429782;0.062039834;0.0…
HanCold;Plant12;Leaf3;Fertilised;Female;0.129475898;0.130618939;0.127102235;0.105144559;0.105900613;0.109126986;0.100843272;0.086310356;0.079715578;0.102625398;0.102370041;0.093254516;0.096375758;0.096496706;0.087253306;0.085538959;0.085427213;0.08307047;0.075697947;0.07301644;0.082835649;0.081784323;0.077826121;0.07067038;0.071742716;0.079936501;0.079859766;0.070695317;0.068449187;0.067918383;0.…
HanCold;Plant13;Leaf1;Fertilised;Female;0.132423265;0.122634302;0.105936437;0.112565905;0.118344822;0.100064117;0.101032049;0.098010565;0.097722669;0.101081499;0.095282291;0.098396381;0.099958862;0.094498533;0.093809003;0.09571612;0.094293116;0.089286378;0.080464926;0.075501019;0.081969981;0.078626055;0.075834267;0.075497193;0.077936702;0.078396219;0.080128833;0.079562801;0.071534357;0.068634285;…
HanCold;Plant13;Leaf2;Fertilised;Female;0.120957303;0.126251885;0.113794445;0.115256348;0.118872671;0.11985684;0.122284285;0.106472625;0.094668143;0.1033454;0.108051434;0.101062964;0.100745205;0.095996587;0.093989422;0.096409649;0.090742219;0.088438114;0.085979731;0.086572089;0.091136923;0.083483304;0.084725876;0.081811674;0.077039932;0.083746606;0.086807369;0.080496548;0.073107543;0.072043692;0.…
HanCold;Plant13;Leaf3;Fertilised;Female;0.122228726;0.122909306;0.10647806;0.126294254;0.131486814;0.118250965;0.120951475;0.106572861;0.103110794;0.109349079;0.113661422;0.104082391;0.104072535;0.09561399;0.087327528;0.094346898;0.093681414;0.084883772;0.087145034;0.086109743;0.090508989;0.084162847;0.081497709;0.082587781;0.082079742;0.086902718;0.088030224;0.08640659;0.076927001;0.071877521;0.…
HanCold;Plant14;Leaf1;Fertilised;Female;0.145128197;0.135745484;0.122004352;0.124512723;0.133921555;0.124378858;0.116997144;0.109610996;0.107283737;0.10996829;0.120414134;0.110616079;0.111003718;0.105524867;0.102948549;0.106946987;0.105016444;0.100812685;0.088659579;0.090854964;0.095512777;0.092713348;0.089291006;0.085562045;0.082124874;0.08594411;0.089553398;0.090688496;0.082988303;0.075706185;0…
HanCold;Plant14;Leaf2;Fertilised;Female;0.135503182;0.133940168;0.117493268;0.133841428;0.135101089;0.125070725;0.120136447;0.116891922;0.10938989;0.108568067;0.107955149;0.10693312;0.107969018;0.108231613;0.102035946;0.104115341;0.100499237;0.100697042;0.090539431;0.090267531;0.099679659;0.097721389;0.092451042;0.089285789;0.08651718;0.091808907;0.088994311;0.087820428;0.085610981;0.081612044;0.…
HanCold;Plant14;Leaf3;Fertilised;Female;0.11727106;0.119542168;0.090932015;0.090537872;0.10699888;0.107319547;0.096367506;0.082293138;0.076014201;0.087123852;0.080259716;0.079343;0.080154733;0.071779983;0.077326778;0.07865715;0.073242977;0.066682609;0.065780215;0.066433244;0.069055242;0.068445745;0.067356523;0.061235575;0.058002252;0.063321341;0.061554385;0.064196809;0.063496628;0.058882282;0.056…
HanCold;Plant15;Leaf1;Fertilised;Female;0.116450792;0.124118522;0.107305461;0.120679064;0.121468355;0.108251096;0.102323373;0.094837277;0.083297892;0.084432699;0.10578106;0.0974806;0.083554496;0.086011466;0.090724152;0.090464594;0.083919938;0.076074493;0.074935356;0.07759251;0.082569084;0.0770478;0.071113284;0.071939032;0.074252284;0.076214559;0.077915207;0.077517556;0.070585686;0.063066205;0.062…
HanCold;Plant15;Leaf2;Fertilised;Female;0.131463823;0.122725138;0.098231981;0.104411346;0.114814038;0.116948317;0.106580962;0.093708275;0.092750852;0.102513565;0.097825442;0.087912283;0.084459451;0.088410251;0.094543031;0.093251402;0.084997458;0.081837224;0.07432532;0.078664195;0.087047286;0.081541807;0.074360055;0.071909052;0.074732678;0.077779647;0.078687458;0.073634814;0.06717738;0.06502881;0.…
HanCold;Plant15;Leaf3;Fertilised;Female;0.140596859;0.127793943;0.124913028;0.122902881;0.123838639;0.111031773;0.114916678;0.111115096;0.103946904;0.110821946;0.119246608;0.112821241;0.101010241;0.100168702;0.101595938;0.103908402;0.104128999;0.094157624;0.0926158;0.089514906;0.09150853;0.0881035;0.086481304;0.086971351;0.084651554;0.082981332;0.086105993;0.085119816;0.080223135;0.076359486;0.07…
HanFNH;Plant01;Leaf1;Fertilised;Female;0.105178998;0.110300042;0.110135343;0.104125648;0.119235911;0.123900005;0.110982073;0.109788784;0.100419885;0.102185106;0.096480561;0.093825606;0.090379868;0.089749207;0.088062159;0.087048889;0.090621599;0.086934184;0.08623385;0.085611382;0.083117909;0.081280992;0.079161605;0.077981455;0.084444341;0.080652293;0.074639704;0.071992687;0.070585856;0.070389413;0…
HanFNH;Plant01;Leaf2;Fertilised;Female;0.086720815;0.086733193;0.086349518;0.091200792;0.100473473;0.105424406;0.08717824;0.086024938;0.077132433;0.074900476;0.073333716;0.073674997;0.073628273;0.078338154;0.080293377;0.072578699;0.075874638;0.075432033;0.064466431;0.064073667;0.065280887;0.062396447;0.063456088;0.063902049;0.063891222;0.064098191;0.060056353;0.059185417;0.061926501;0.056638666;0…
HanFNH;Plant01;Leaf3;Fertilised;Female;0.116715229;0.109806721;0.112578638;0.10123671;0.12564272;0.131271766;0.110432286;0.105234036;0.102204818;0.10987071;0.109819496;0.103074879;0.098165056;0.102930015;0.102917706;0.091765888;0.092237355;0.096776313;0.090939346;0.082863008;0.079175332;0.083274378;0.087240983;0.087377468;0.085974078;0.080533549;0.075869139;0.076349788;0.077262233;0.071861165;0.0…
HanFNH;Plant02;Leaf1;Fertilised;Female;0.111077101;0.109075971;0.107603875;0.10275776;0.120611656;0.123872676;0.10529476;0.097275613;0.092029871;0.090035979;0.092319091;0.087398234;0.085759997;0.087590052;0.08896833;0.087664581;0.091293876;0.08680691;0.079834934;0.076277167;0.075545439;0.078884544;0.075028591;0.072612927;0.07522097;0.074514881;0.07307542;0.072509772;0.070178709;0.067112879;0.0634…
HanFNH;Plant02;Leaf2;Fertilised;Female;0.11069793;0.103525334;0.087689842;0.084745492;0.101680537;0.109811964;0.103680879;0.094063424;0.087253797;0.089762231;0.0882515;0.084045647;0.080237117;0.085649884;0.087338432;0.086684508;0.085882238;0.080705699;0.077766027;0.071921665;0.070522588;0.070271256;0.072912987;0.075261121;0.071854479;0.069381368;0.067646589;0.062792368;0.064197516;0.062808084;0.0…
HanFNH;Plant02;Leaf3;Fertilised;Female;0.124529432;0.114842839;0.102839321;0.115465869;0.138497157;0.137133087;0.109166919;0.106082703;0.107642892;0.103032684;0.102803865;0.09704805;0.097244569;0.100618461;0.104683757;0.09731481;0.089987561;0.086358304;0.089408888;0.090682248;0.087694066;0.086327684;0.085646974;0.083584489;0.082741458;0.080484473;0.080044789;0.082472116;0.07839276;0.075673039;0.0…
HanFNH;Plant03;Leaf1;Fertilised;Male;0.122275407;0.112597432;0.12474473;0.1254045;0.130622344;0.126345747;0.120859702;0.122678475;0.107381305;0.111058267;0.113159629;0.108951024;0.109013232;0.106745766;0.108012923;0.102328494;0.1059008;0.099192387;0.100790371;0.098017087;0.088106626;0.086298706;0.093680349;0.098199708;0.090233958;0.088243417;0.085899096;0.083347925;0.082311393;0.078078999;0.07419…
HanFNH;Plant03;Leaf2;Fertilised;Male;0.1108756;0.112653338;0.117325317;0.110734036;0.122553611;0.119930498;0.118152638;0.107690018;0.094004945;0.097650774;0.097470809;0.09473048;0.09232546;0.094055727;0.094341729;0.091444635;0.092753308;0.092402401;0.091954655;0.084592517;0.080239986;0.08118424;0.081971202;0.075492312;0.07340648;0.079138982;0.078507418;0.076515205;0.07262579;0.067563491;0.0678729…
HanFNH;Plant03;Leaf3;Fertilised;Male;0.124070598;0.120868947;0.126657611;0.107062935;0.119370976;0.131028673;0.117123371;0.122407202;0.112218697;0.109661552;0.116109163;0.113636881;0.104676188;0.099715399;0.107433085;0.102810584;0.099550563;0.096178103;0.091162975;0.093273193;0.092129185;0.09781511;0.094837031;0.088856604;0.084869872;0.084055058;0.085257078;0.085315313;0.082424636;0.077756594;0.0…
HanFNH;Plant04;Leaf1;Fertilised;Male;0.126088101;0.121021984;0.125888018;0.12044545;0.123636377;0.124314175;0.11412476;0.120479755;0.111195156;0.103507586;0.108968136;0.108504473;0.107101259;0.101370469;0.099122525;0.094539743;0.097133273;0.099550072;0.096678428;0.092699191;0.087270405;0.083886122;0.089160015;0.089635422;0.081580739;0.081794158;0.083561317;0.079006851;0.076326887;0.072758814;0.07…
HanFNH;Plant04;Leaf2;Fertilised;Male;0.115494929;0.111486982;0.112561967;0.113316725;0.119356634;0.123261426;0.101732428;0.106944049;0.105556901;0.097989129;0.103488075;0.098300718;0.092954437;0.096427743;0.09469299;0.094947776;0.09536593;0.083873649;0.087322704;0.089546412;0.080124456;0.080672369;0.083848389;0.079610303;0.076123557;0.074407871;0.078405665;0.078682752;0.068687288;0.070478347;0.06…
HanFNH;Plant04;Leaf3;Fertilised;Male;0.123500894;0.121255524;0.124842826;0.126108355;0.133179492;0.133768785;0.128734662;0.124647484;0.114640333;0.109322433;0.106469525;0.097062139;0.091648667;0.099912064;0.106974453;0.104205257;0.100088881;0.096203613;0.093433952;0.088676341;0.087064568;0.085387591;0.090513298;0.089577769;0.083428832;0.079743875;0.082188754;0.08197276;0.077617961;0.073012384;0.0…
HanFNH;Plant05;Leaf1;Fertilised;Male;0.120853532;0.110321433;0.110031261;0.111907085;0.116705247;0.118058028;0.109437904;0.111668013;0.106719221;0.098345211;0.105335389;0.10417383;0.096234267;0.094150131;0.097709998;0.093132252;0.092706086;0.094465038;0.094271376;0.090050499;0.084279684;0.08253795;0.088593485;0.091388607;0.085014357;0.081336838;0.083394351;0.083330566;0.077847759;0.070781999;0.06…
HanFNH;Plant05;Leaf2;Fertilised;Male;0.133941343;0.123753315;0.107852796;0.106061871;0.118682874;0.123485226;0.113536024;0.111732593;0.10544185;0.101603733;0.100832218;0.098662491;0.094499646;0.092903241;0.0974392;0.09478418;0.095004663;0.092837323;0.085542686;0.084046214;0.08198459;0.079502403;0.085161929;0.08509804;0.080230535;0.081870078;0.079382374;0.077909225;0.0748226;0.069914791;0.06637297…
HanFNH;Plant05;Leaf3;Fertilised;Male;0.108122332;0.09565681;0.097959624;0.113806707;0.124051419;0.123123582;0.111390214;0.106407068;0.099953159;0.102356769;0.103053869;0.102129142;0.099514559;0.092475262;0.096079655;0.092996143;0.092267466;0.097469609;0.086501431;0.080072594;0.082778103;0.08231218;0.082845182;0.083699951;0.083870861;0.078954323;0.079604705;0.081515555;0.075975076;0.072583444;0.06…
HanFNH;Plant06;Leaf1;Fertilised;Male;0.149999831;0.139118107;0.132342372;0.133863627;0.140171593;0.139096606;0.123844543;0.125506267;0.125327973;0.12951223;0.123113399;0.119624568;0.111179171;0.104803506;0.117445449;0.1137532;0.11139082;0.112252028;0.105456051;0.10132226;0.096172328;0.097269356;0.10183054;0.103265597;0.101452534;0.095710388;0.093322929;0.092900203;0.091969421;0.08456733;0.0814813…
HanFNH;Plant06;Leaf2;Fertilised;Male;0.12813878;0.113052815;0.103521918;0.102957731;0.117220271;0.121179448;0.107540369;0.105921655;0.098051566;0.10049914;0.098262364;0.097585506;0.092777364;0.089052366;0.09078973;0.091059817;0.094958181;0.0951842;0.088948871;0.086740674;0.0816219;0.08280781;0.085905378;0.085298781;0.082865066;0.078512579;0.078828786;0.083733243;0.077796065;0.07104784;0.066838784…
HanFNH;Plant06;Leaf3;Fertilised;Male;0.094681679;0.075995731;0.083204604;0.091806485;0.1084995;0.115338118;0.103805885;0.099368453;0.08736126;0.082751263;0.092224105;0.08683124;0.082835474;0.079410889;0.081506721;0.076532203;0.087062365;0.088468006;0.075454613;0.067839315;0.070052921;0.071034401;0.07736802;0.077782897;0.072274671;0.068593297;0.068861866;0.068118795;0.065609629;0.065830885;0.06134…
HanFNH;Plant07;Leaf1;Fertilised;Male;0.123410892;0.119384759;0.120046991;0.128168845;0.132751827;0.131973981;0.120947188;0.121354187;0.111935472;0.110580722;0.121345846;0.113456238;0.106077799;0.102582329;0.100304898;0.104671155;0.11064062;0.105542227;0.096794446;0.091563569;0.087395944;0.089270249;0.09263789;0.090625232;0.087937076;0.086540663;0.088279015;0.084950182;0.0796743;0.078432397;0.0774…
HanFNH;Plant07;Leaf2;Fertilised;Male;0.127746559;0.129883383;0.123178207;0.116434272;0.133946031;0.142839055;0.131226832;0.122936084;0.10924646;0.117233644;0.115140696;0.10814524;0.10573939;0.113137356;0.107299897;0.101221388;0.101517104;0.099335518;0.096841308;0.096911755;0.08823393;0.090265359;0.09053353;0.086679033;0.082983434;0.079174364;0.085477946;0.089104694;0.081394452;0.073494486;0.07216…
HanFNH;Plant07;Leaf3;Fertilised;Male;0.106300255;0.102588029;0.112154259;0.101068879;0.103180722;0.100327243;0.09436398;0.099147952;0.085667435;0.076676242;0.086790903;0.08590288;0.07770506;0.077620082;0.089856941;0.088345295;0.08195834;0.083240742;0.079023469;0.072174813;0.061939428;0.066196411;0.075578215;0.074088508;0.066806706;0.066652502;0.068545866;0.068488777;0.06265643;0.060692207;0.05860…
HanFNH;Plant08;Leaf1;Fertilised;Male;0.108579504;0.109485078;0.111561898;0.098820281;0.113172466;0.122967742;0.106721701;0.091047387;0.088908817;0.095440984;0.094396402;0.090146212;0.083355777;0.082889794;0.086077383;0.081892552;0.0909186;0.089701387;0.078705194;0.073886298;0.069887867;0.073987277;0.079625679;0.077528075;0.07367288;0.075249482;0.069389805;0.064749272;0.065076068;0.067863457;0.061…
HanFNH;Plant08;Leaf2;Fertilised;Male;0.099638059;0.09297758;0.113190283;0.103262556;0.118715963;0.121658284;0.10408874;0.100486815;0.097760683;0.095130854;0.096349555;0.088806853;0.087233909;0.096607495;0.092267041;0.084349571;0.089978721;0.08786722;0.085501181;0.076252304;0.069518445;0.073234288;0.080445127;0.077143994;0.071748917;0.072172566;0.073650413;0.07052098;0.065192541;0.066083241;0.0656…
HanFNH;Plant08;Leaf3;Fertilised;Male;0.11178321;0.098145547;0.075337836;0.086277919;0.10407607;0.108439522;0.108489415;0.098401138;0.084242154;0.087891326;0.088101701;0.08768731;0.080435732;0.073507081;0.081644737;0.072312808;0.071471132;0.080311671;0.075055546;0.072783886;0.064430032;0.06321541;0.06726439;0.070862668;0.069650173;0.063749534;0.062961886;0.065155894;0.065096628;0.05753157;0.053410…
HanFNH;Plant09;Leaf1;Fertilised;Male;0.106042831;0.108472842;0.110121247;0.115585555;0.121648644;0.118125118;0.118295731;0.114780961;0.099953822;0.103083025;0.105816684;0.102841183;0.094411337;0.091760288;0.094293458;0.095106936;0.096363029;0.096026153;0.084062187;0.079592458;0.078776362;0.079881535;0.084124585;0.083409075;0.081768923;0.075564489;0.076986011;0.08187933;0.076169885;0.071451427;0.0…
HanFNH;Plant09;Leaf2;Fertilised;Male;0.119334195;0.09487967;0.092629299;0.104057551;0.119304639;0.124673679;0.115859897;0.120773441;0.099300024;0.088993497;0.093923635;0.098399013;0.094806272;0.090050233;0.099831045;0.095679102;0.094384849;0.086384566;0.080916735;0.081418785;0.083232313;0.083441115;0.086343467;0.084132407;0.074050914;0.074366572;0.078131443;0.074845544;0.069779424;0.067453167;0.0…
HanFNH;Plant09;Leaf3;Fertilised;Male;0.120770548;0.09159991;0.081958821;0.095544081;0.117890493;0.114017047;0.096259243;0.092810191;0.093427587;0.096279594;0.099214785;0.093031046;0.088141388;0.082687808;0.08351641;0.083713085;0.090423384;0.084463287;0.076708141;0.075819238;0.075209494;0.081318618;0.079004053;0.074800743;0.074272064;0.073359656;0.075551306;0.074258555;0.06618306;0.062912483;0.060…
HanFNH;Plant10;Leaf1;Fertilised;Male;0.131188476;0.125485324;0.115900785;0.112361301;0.130692431;0.135655297;0.106055014;0.105371335;0.112434229;0.114442927;0.101938994;0.106221322;0.104870211;0.094252572;0.091848288;0.095823555;0.104070983;0.095184691;0.097956521;0.097527265;0.091234471;0.090970897;0.093642291;0.090133382;0.087105137;0.077591415;0.077073552;0.078941773;0.078294412;0.07321;0.0690…
HanFNH;Plant10;Leaf2;Fertilised;Male;0.117605292;0.116971254;0.112363063;0.097490619;0.116813221;0.12913056;0.107676858;0.109240406;0.107000732;0.108678609;0.111978881;0.105075577;0.095065411;0.09739221;0.10029835;0.099809565;0.100321532;0.099741873;0.090128484;0.082103283;0.077755912;0.079758162;0.087467948;0.088545881;0.081445226;0.07678616;0.077847698;0.081391499;0.078756515;0.07367609;0.07064…
HanFNH;Plant10;Leaf3;Fertilised;Male;0.119293862;0.108273921;0.115645077;0.119878712;0.13344212;0.131047138;0.118503982;0.11690368;0.10959039;0.101530693;0.099430831;0.09584407;0.095684193;0.094563782;0.101196974;0.091427179;0.09113188;0.09459567;0.095076897;0.085623414;0.077881731;0.07711211;0.082109864;0.087192133;0.085453803;0.07983513;0.077130652;0.078615484;0.076626606;0.074168459;0.06901968…
HanFNH;Plant11;Leaf1;Fertilised;Female;0.131320758;0.128347982;0.116230489;0.127702426;0.141161777;0.142181496;0.126004425;0.121525779;0.115814041;0.118106768;0.117946449;0.112434405;0.110862519;0.112556575;0.107925097;0.10327585;0.10741178;0.104848673;0.10291931;0.097969494;0.09314721;0.094056412;0.097485628;0.0970126;0.095988128;0.087726049;0.084459147;0.087704709;0.088180966;0.080823755;0.0769…
HanFNH;Plant11;Leaf2;Fertilised;Female;0.107374699;0.094300729;0.089658713;0.096193047;0.107530546;0.113823495;0.101032288;0.098882892;0.089553077;0.088405813;0.092973128;0.087949344;0.077679148;0.079975914;0.08138673;0.078717912;0.079632134;0.077427884;0.074062738;0.070912522;0.068945859;0.066916837;0.06896495;0.071713224;0.073209266;0.06287094;0.06368253;0.067454201;0.063014647;0.058012679;0.05…
HanFNH;Plant11;Leaf3;Fertilised;Female;0.081553078;0.076011702;0.080062166;0.091010001;0.105317828;0.107083905;0.09872493;0.089634126;0.085240834;0.080920132;0.074424325;0.076294182;0.079559972;0.083352598;0.084421932;0.075315198;0.075720248;0.077261864;0.071529291;0.067714613;0.069226457;0.065579602;0.068832619;0.068604097;0.060942895;0.059681811;0.061506851;0.057886255;0.05651832;0.058089056;0.…
HanFNH;Plant12;Leaf1;Fertilised;Male;0.122266274;0.10919186;0.11608407;0.117981905;0.126070297;0.115938196;0.111538866;0.113753057;0.110888428;0.102553919;0.104538586;0.103890879;0.106731282;0.101005536;0.100124704;0.096316726;0.10063898;0.096589538;0.085755883;0.084323864;0.083408884;0.086684447;0.089672179;0.090681129;0.086926864;0.080522243;0.079921465;0.07894156;0.077242666;0.075250756;0.0699…
HanFNH;Plant12;Leaf2;Fertilised;Male;0.11629227;0.1049649;0.100062037;0.109006051;0.121073693;0.114910599;0.105340649;0.104112427;0.093824692;0.095254061;0.093686966;0.091704755;0.091311999;0.095657124;0.09418073;0.095935164;0.094995723;0.091105425;0.087909166;0.081083155;0.074386511;0.080536261;0.084492735;0.084733668;0.077965736;0.075158531;0.075421996;0.077698099;0.071407489;0.068634876;0.0659…
HanFNH;Plant12;Leaf3;Fertilised;Male;0.118376205;0.107813769;0.108961813;0.112312898;0.126834962;0.12975303;0.111897776;0.106644066;0.10719632;0.10891228;0.110241512;0.100291838;0.093746159;0.092562051;0.101162679;0.102585373;0.103431809;0.092821797;0.077923094;0.077881597;0.082686151;0.083623609;0.087709148;0.086070801;0.083818681;0.084227293;0.078276608;0.071731844;0.073830233;0.073514228;0.072…
HanFNH;Plant13;Leaf1;Fertilised;Male;0.135170438;0.120832396;0.126979288;0.120076369;0.142010069;0.149116249;0.131358444;0.122952945;0.112050296;0.123720829;0.119980373;0.10696943;0.101584102;0.10220614;0.108623769;0.10968868;0.105955289;0.103852781;0.100826666;0.095959049;0.088037921;0.091791334;0.095273587;0.094911237;0.092760467;0.088144003;0.086980904;0.086240492;0.085674369;0.084238107;0.080…
HanFNH;Plant13;Leaf2;Fertilised;Male;0.093851463;0.08607018;0.087170197;0.090534233;0.096031125;0.097087918;0.084491533;0.088750754;0.080855243;0.07535789;0.082924431;0.070322626;0.06062265;0.067897452;0.076059425;0.073399518;0.075041506;0.073453031;0.066415139;0.06085756;0.05670707;0.060448072;0.065520794;0.061971557;0.059570131;0.059362613;0.060687525;0.057790612;0.056625838;0.051669996;0.05121…
HanFNH;Plant13;Leaf3;Fertilised;Male;0.141548044;0.140509873;0.128948639;0.127076305;0.140783768;0.14170002;0.120539649;0.123812791;0.123024205;0.119241106;0.121538935;0.115866345;0.118378899;0.120480726;0.115633279;0.114502294;0.113662453;0.110426783;0.101663876;0.095863221;0.098600989;0.099558231;0.099329836;0.100759411;0.09667156;0.089798436;0.092296361;0.094818512;0.090233051;0.08145822;0.075…
HanFNH;Plant14;Leaf1;Fertilised;Male;0.11481168;0.108134269;0.100575991;0.090325422;0.10218961;0.108985363;0.101234983;0.100796614;0.103871266;0.102981835;0.097838915;0.092599188;0.089089604;0.08534267;0.086468468;0.083905522;0.088997162;0.09792271;0.088327523;0.079001869;0.075253002;0.079023095;0.079110047;0.075873347;0.076618905;0.071499854;0.071355611;0.073367616;0.073536498;0.067591106;0.0619…
HanFNH;Plant14;Leaf2;Fertilised;Male;0.13522581;0.117081302;0.108525814;0.116140931;0.13390877;0.140178828;0.118053231;0.10993144;0.100808734;0.103246357;0.101695714;0.104067786;0.102351156;0.098860119;0.100238309;0.097195541;0.102783628;0.104599855;0.097739248;0.093255024;0.088167282;0.089336211;0.093672628;0.09393915;0.087607444;0.085689252;0.084194118;0.083099814;0.081381059;0.076177445;0.0722…
HanFNH;Plant14;Leaf3;Fertilised;Male;0.1175541;0.118983511;0.112964597;0.113338166;0.127909384;0.131237164;0.112414689;0.11438513;0.104667912;0.104338294;0.114463504;0.110305052;0.100666933;0.097107356;0.107639244;0.104206185;0.101942641;0.102252094;0.091362209;0.090312215;0.088407485;0.090587758;0.090131184;0.086528692;0.083454212;0.086735117;0.083135897;0.083520557;0.085234012;0.084289795;0.077…
HanFNH;Plant15;Leaf1;Fertilised;Male;0.117377743;0.122024436;0.130660814;0.134761363;0.159282041;0.154127156;0.121916822;0.121807769;0.120885045;0.111233995;0.11817343;0.117467025;0.114135908;0.112523156;0.117228185;0.107824505;0.109064449;0.117481342;0.111308036;0.102869424;0.101702952;0.102956297;0.101982834;0.099551881;0.098186294;0.095383739;0.0914592;0.093560994;0.091368798;0.082384171;0.081…
HanFNH;Plant15;Leaf2;Fertilised;Male;0.134340492;0.138972423;0.136508021;0.131805717;0.137232344;0.131590157;0.125255368;0.129461203;0.119521195;0.11576154;0.120316529;0.121564748;0.112155942;0.110300226;0.11193141;0.109632948;0.110821178;0.112386799;0.105220932;0.100176736;0.095558547;0.098774818;0.103129186;0.101191823;0.097901523;0.098166489;0.096620245;0.094706116;0.091195008;0.087710457;0.08…
HanFNH;Plant15;Leaf3;Fertilised;Male;0.108276004;0.104684543;0.091089948;0.091305598;0.108163319;0.10655022;0.092398668;0.084024149;0.0800381;0.082080486;0.083262143;0.08552879;0.089233608;0.084219494;0.077501315;0.074262496;0.07616475;0.077142577;0.073883977;0.069224629;0.065805771;0.069648336;0.06587567;0.063621396;0.065839797;0.0662186;0.064481333;0.062336676;0.063727272;0.058523574;0.05481582…
Han-FNQ;Plant01;Leaf1;Fertilised;Female;0.140854639;0.126481943;0.128994965;0.134466026;0.122852258;0.114864957;0.108605433;0.109802192;0.105180938;0.100662958;0.09558545;0.104358842;0.099501682;0.093588249;0.091407942;0.089122466;0.084778068;0.08074295;0.080111196;0.080992202;0.082977334;0.088634151;0.081191433;0.079750037;0.084333709;0.079758488;0.081621985;0.082950907;0.074818838;0.073512559;0…
Han-FNQ;Plant01;Leaf2;Fertilised;Female;0.141611545;0.134825359;0.132553229;0.122087498;0.120328661;0.132396785;0.133282008;0.126491806;0.120543251;0.106942063;0.110395401;0.11746253;0.107498662;0.096757812;0.096670677;0.094760816;0.093938227;0.090091758;0.088331069;0.091639319;0.094455305;0.095332503;0.090114677;0.089358066;0.090089369;0.085766903;0.088270712;0.088643068;0.080126286;0.078993535;…
Han-FNQ;Plant01;Leaf3;Fertilised;Female;0.134508482;0.138441692;0.122764057;0.123828635;0.114713416;0.113836201;0.122739756;0.116376022;0.111831759;0.104049671;0.103499072;0.101250983;0.096702755;0.095710993;0.097834893;0.093770162;0.086226422;0.081121742;0.078928043;0.076001077;0.083836636;0.085215775;0.083947596;0.082381255;0.079508001;0.079407779;0.082608509;0.083577092;0.076601999;0.076743083…
Han-FNQ;Plant02;Leaf1;Fertilised;Female;0.129145416;0.118988065;0.107533624;0.108665805;0.101609182;0.097641641;0.100229869;0.093124672;0.090989444;0.092295832;0.092177291;0.096033419;0.088664781;0.080105662;0.080823846;0.082848904;0.074266274;0.076940823;0.068865447;0.066187124;0.076151289;0.074328281;0.066749103;0.06766975;0.075651685;0.072583863;0.071844771;0.074631101;0.068580055;0.064890064;…
Han-FNQ;Plant02;Leaf2;Fertilised;Female;0.132097742;0.134735032;0.13495262;0.121244795;0.104619912;0.100267249;0.115127187;0.115947413;0.106849675;0.09902525;0.100294876;0.100060955;0.089572285;0.083747243;0.086934988;0.090660219;0.082967737;0.080341984;0.076299297;0.076983952;0.084882522;0.086031653;0.082141018;0.079333972;0.077446113;0.079427031;0.082690256;0.080948216;0.072948775;0.071102241;0…
Han-FNQ;Plant02;Leaf3;Fertilised;Female;0.133525756;0.124201161;0.120588592;0.1169413;0.114967051;0.114501951;0.112682691;0.116466688;0.114568851;0.10029122;0.102970766;0.107388478;0.097613557;0.094273062;0.097680375;0.087182367;0.079653903;0.082157444;0.083868629;0.080865355;0.081780886;0.084962682;0.081338705;0.077691689;0.079049887;0.080063026;0.081616095;0.081638552;0.071992236;0.074078538;0.…
Han-FNQ;Plant03;Leaf1;Fertilised;Male;0.143386002;0.146980023;0.152206145;0.147082169;0.141750923;0.131909922;0.139455636;0.134172989;0.127470342;0.13165656;0.121881837;0.126022214;0.125216509;0.115975107;0.113518272;0.103316821;0.099170175;0.101919609;0.100570047;0.097504907;0.098236981;0.102166947;0.096435354;0.091922167;0.093144485;0.100706725;0.101193878;0.094694833;0.088269736;0.08611624;0.0…
Han-FNQ;Plant03;Leaf2;Fertilised;Male;0.14534035;0.139843362;0.128904272;0.138217568;0.138171233;0.130295909;0.131856232;0.131713195;0.118832705;0.1127592;0.119704739;0.121038753;0.113456126;0.107762671;0.110887901;0.104003374;0.098008777;0.096524248;0.092113067;0.092170322;0.101982475;0.102123408;0.094597422;0.088224524;0.08979601;0.090054515;0.091434023;0.09416668;0.085061103;0.084225237;0.0787…
Han-FNQ;Plant03;Leaf3;Fertilised;Male;0.146248475;0.143111811;0.135866992;0.135752674;0.126932618;0.123291884;0.126836109;0.131688928;0.120150197;0.107257036;0.113363313;0.118655788;0.109752561;0.108043183;0.108651435;0.103721947;0.093885391;0.092556898;0.09067308;0.08681254;0.094187196;0.093261674;0.087493558;0.088846182;0.089166893;0.0925425;0.093577839;0.091802748;0.083645827;0.08212866;0.0807…
Han-FNQ;Plant04;Leaf1;Fertilised;Male;0.193243605;0.18915206;0.176561711;0.172221173;0.17303364;0.16836843;0.169089595;0.16250223;0.161874777;0.155320527;0.150912874;0.151597194;0.149573837;0.138560382;0.139185237;0.136704341;0.123745707;0.117511426;0.122070092;0.124382525;0.124364595;0.119184058;0.118133748;0.115851839;0.113883359;0.120680518;0.120541715;0.118687445;0.112390753;0.112366951;0.108…
Han-FNQ;Plant04;Leaf2;Fertilised;Male;0.14221253;0.132405362;0.128132483;0.125319127;0.115656747;0.108588865;0.123608511;0.12153645;0.110119969;0.099106291;0.105157205;0.109331389;0.100465719;0.092767308;0.100534295;0.096584126;0.082632246;0.08077556;0.078763031;0.076668789;0.080819642;0.084647263;0.082725536;0.078108076;0.073457285;0.080510527;0.083776373;0.083612967;0.073345002;0.072480879;0.07…
Han-FNQ;Plant04;Leaf3;Fertilised;Male;0.154560004;0.142851313;0.136682976;0.136532531;0.132446368;0.130723567;0.129637811;0.129085876;0.124399266;0.12006915;0.123538912;0.119217081;0.10310426;0.101902084;0.104238772;0.100567368;0.093508754;0.091311489;0.087461326;0.08990655;0.097734704;0.093819281;0.092929255;0.091469226;0.0879158;0.086280825;0.085650782;0.085128147;0.079482534;0.079825891;0.0764…
Han-FNQ;Plant05;Leaf1;Fertilised;Male;0.133176536;0.129283211;0.120497359;0.125432407;0.127206096;0.120516383;0.120575427;0.116024045;0.113849356;0.104802754;0.106838839;0.112279164;0.102029695;0.099525305;0.09784174;0.097649539;0.086545358;0.083109021;0.083365026;0.08397992;0.088346032;0.090629605;0.086076211;0.08142463;0.076684189;0.082236711;0.082630962;0.083778623;0.077113417;0.078545772;0.07…
Han-FNQ;Plant05;Leaf2;Fertilised;Male;0.123487737;0.121851468;0.117129747;0.123938617;0.118003123;0.105410066;0.106203265;0.106685218;0.102906993;0.09866122;0.096422537;0.097011083;0.088894845;0.080451357;0.087255747;0.083949755;0.078800962;0.080086416;0.074690056;0.077227871;0.080468415;0.0806496;0.07877067;0.07591861;0.074285295;0.075430165;0.077328945;0.076671172;0.064860798;0.06895321;0.06630…
Han-FNQ;Plant05;Leaf3;Fertilised;Male;0.147354115;0.154737096;0.152395162;0.141178776;0.137853929;0.131471714;0.137115092;0.135630115;0.116442722;0.105709631;0.111683274;0.121011872;0.11803583;0.107801876;0.114139949;0.104754704;0.09314467;0.095188058;0.092961831;0.092089757;0.093299731;0.095666928;0.089872516;0.088772089;0.090304381;0.087790394;0.089180124;0.087768091;0.081058416;0.082871363;0.0…
Han-FNQ;Plant06;Leaf1;Fertilised;Male;0.157067543;0.154760079;0.151565768;0.14473937;0.144955548;0.145721975;0.140124561;0.139011228;0.128748704;0.126219835;0.132827382;0.136518039;0.123065309;0.11336423;0.112313942;0.111298094;0.108909486;0.110745031;0.106823878;0.100631275;0.101835322;0.104511681;0.10454999;0.101397525;0.096223804;0.099292504;0.1025174;0.097477244;0.08974463;0.090383748;0.08461…
Han-FNQ;Plant06;Leaf2;Fertilised;Male;0.145703636;0.143629758;0.139525958;0.133657883;0.134703079;0.137403986;0.131241225;0.123674188;0.123217263;0.119621239;0.123897036;0.121283558;0.110296137;0.111378768;0.102136563;0.10527428;0.100983181;0.08810737;0.08484853;0.088094722;0.093675532;0.094424741;0.088435551;0.087479853;0.086604074;0.084992813;0.086018922;0.088181019;0.082535638;0.082927607;0.07…
Han-FNQ;Plant06;Leaf3;Fertilised;Male;0.138992733;0.123072315;0.136843805;0.143625962;0.135695408;0.127408465;0.124530691;0.123966184;0.123056899;0.117796988;0.115082443;0.116240929;0.11241514;0.102870421;0.097179511;0.094674854;0.093313252;0.093907892;0.089705957;0.091099858;0.093232694;0.089158722;0.087201417;0.08443459;0.084215919;0.086370127;0.090182154;0.088431973;0.079556355;0.080602689;0.0…
Han-FNQ;Plant07;Leaf1;Fertilised;Male;0.148277615;0.144875914;0.132402866;0.112058121;0.124943348;0.126353623;0.11669821;0.127239348;0.1180296;0.102229918;0.101046946;0.112730154;0.110012922;0.095014091;0.107334479;0.098783871;0.096993477;0.099255536;0.093184639;0.094741158;0.099826545;0.090994414;0.089531367;0.086003986;0.080508713;0.080992673;0.087798593;0.081399205;0.075114637;0.071735837;0.07…
Han-FNQ;Plant07;Leaf2;Fertilised;Male;0.150539706;0.148204645;0.152382528;0.138870925;0.134525208;0.13362609;0.128587228;0.127986908;0.123389174;0.108896289;0.118951595;0.126619229;0.124922125;0.108431232;0.113150491;0.11608311;0.115695624;0.116767951;0.110999042;0.104910028;0.107140977;0.10061484;0.100668446;0.09904713;0.0907936;0.095853939;0.098770641;0.090408463;0.085257551;0.083700112;0.08259…
Han-FNQ;Plant07;Leaf3;Fertilised;Male;0.124253159;0.136681159;0.128140601;0.107457208;0.112792744;0.107905024;0.095758194;0.099092205;0.100627333;0.095800795;0.098989122;0.102949088;0.098671104;0.088869529;0.087510001;0.077635703;0.082729426;0.089998773;0.080111908;0.079302723;0.081961105;0.075165695;0.073129015;0.074451303;0.070540826;0.07032146;0.070861501;0.068651174;0.069092533;0.064280239;0.…
Han-FNQ;Plant08;Leaf1;Fertilised;Male;0.141153403;0.146354447;0.137380792;0.115769586;0.138757513;0.138177736;0.110128662;0.121863593;0.124303086;0.108258784;0.106561231;0.108540745;0.111118541;0.101891406;0.109811108;0.102568842;0.10115063;0.10340376;0.100975881;0.09515354;0.094600842;0.086270845;0.082525572;0.084522382;0.088094768;0.088517953;0.087842631;0.082126893;0.082364722;0.080315097;0.07…
Han-FNQ;Plant08;Leaf2;Fertilised;Male;0.142590313;0.135696315;0.134176141;0.127250688;0.139060608;0.133472883;0.123679704;0.122528008;0.110518608;0.102566676;0.113425893;0.121065645;0.118515376;0.099125611;0.104368837;0.101312413;0.105604013;0.10465393;0.096345558;0.087881877;0.086866315;0.090927547;0.087461241;0.082234969;0.082626533;0.086326572;0.087815136;0.080523293;0.076493154;0.077181104;0.…
Han-FNQ;Plant08;Leaf3;Fertilised;Male;0.172469509;0.174234684;0.161816484;0.147116076;0.146336759;0.152340198;0.154829943;0.151592477;0.134781185;0.120844348;0.123218441;0.13002363;0.131989202;0.116812177;0.116030763;0.117805754;0.119462256;0.116657004;0.113112132;0.11054344;0.107008538;0.10482334;0.101635899;0.098819336;0.100238258;0.095999965;0.095546638;0.094751874;0.094124079;0.08790138;0.084…
Han-FNQ;Plant09;Leaf1;Fertilised;Male;0.158172824;0.15457446;0.146591079;0.138791448;0.13350117;0.121132729;0.105389699;0.13059237;0.127964099;0.108101715;0.116930474;0.122841437;0.121542579;0.113030827;0.112347141;0.106959755;0.104866643;0.106276443;0.103329091;0.099993288;0.102714974;0.098151882;0.089803361;0.087636459;0.092003691;0.089491662;0.087795424;0.084252633;0.082733753;0.079583195;0.07…
Han-FNQ;Plant09;Leaf2;Fertilised;Male;0.163609201;0.169938856;0.170606735;0.139136968;0.135878371;0.134928056;0.132490225;0.144949452;0.135447259;0.115599665;0.120393584;0.127657399;0.127646797;0.115785484;0.12526838;0.120372329;0.121328915;0.121085372;0.105379869;0.103271277;0.108445745;0.104271508;0.100576439;0.096116311;0.098309495;0.091434311;0.096216634;0.094376362;0.087154005;0.087043287;0.…
Han-FNQ;Plant09;Leaf3;Fertilised;Male;0.174819323;0.175921685;0.162061404;0.147797253;0.162830672;0.168297917;0.156383574;0.158585721;0.153071794;0.136378014;0.136323554;0.139033008;0.141661957;0.132905937;0.13249852;0.134246226;0.129912425;0.121977459;0.124137252;0.124286351;0.120869054;0.109229263;0.105049224;0.108999211;0.111498878;0.110374649;0.106950938;0.102522461;0.099789942;0.096220968;0.…
Han-FNQ;Plant10;Leaf1;Fertilised;Male;0.163485861;0.166758837;0.153452034;0.125658783;0.134655026;0.143201932;0.132377831;0.136498297;0.132768861;0.116212583;0.117071873;0.129750753;0.128463917;0.114414887;0.114390326;0.114587626;0.121774575;0.11940703;0.115356109;0.10783463;0.104103178;0.097687632;0.092093292;0.092808091;0.094174568;0.090349092;0.090690441;0.089529015;0.088130092;0.082648728;0.0…
Han-FNQ;Plant10;Leaf2;Fertilised;Male;0.153739189;0.144865789;0.134827234;0.127822068;0.132503718;0.135200019;0.126258788;0.133378303;0.125266383;0.109520679;0.109902459;0.116537767;0.118871857;0.110654239;0.113607232;0.105062307;0.10673171;0.106829729;0.103676455;0.101715418;0.099205615;0.085700734;0.088414651;0.09119238;0.086759609;0.086329149;0.088165981;0.085859138;0.08231895;0.07527704;0.075…
Han-FNQ;Plant10;Leaf3;Fertilised;Male;0.16027278;0.167422552;0.156653466;0.136459016;0.150028015;0.142949367;0.129505814;0.135623341;0.136595678;0.122934941;0.115193794;0.126557903;0.121742589;0.103529591;0.112007092;0.108830968;0.112263532;0.110696472;0.10565826;0.107122201;0.104542204;0.095350615;0.093883153;0.097343771;0.097415608;0.086936272;0.088116672;0.089630003;0.087261733;0.084890527;0.0…
Han-FNQ;Plant11;Leaf1;Fertilised;Female;0.165522663;0.157694442;0.125603232;0.130168639;0.135375897;0.125844102;0.120356691;0.129522367;0.124694097;0.108154935;0.102645263;0.113669438;0.119112995;0.110626489;0.108015097;0.101237464;0.104155722;0.095339939;0.095630609;0.096696083;0.095626448;0.092217514;0.088842333;0.082743595;0.081704543;0.084867012;0.083150918;0.076491941;0.080439888;0.072819161…
Han-FNQ;Plant11;Leaf2;Fertilised;Female;0.152560193;0.137712789;0.144086948;0.117345964;0.119341691;0.125264913;0.122211687;0.129962888;0.122815394;0.09487954;0.108401583;0.121994006;0.112463762;0.094073339;0.103629514;0.101852811;0.104856626;0.102642829;0.094824067;0.091361138;0.093648479;0.0849031;0.084564615;0.086543321;0.085024808;0.08117054;0.082766018;0.081447137;0.080358871;0.073220845;0.0…
Han-FNQ;Plant11;Leaf3;Fertilised;Female;0.189913966;0.18265925;0.158746517;0.154231438;0.159203224;0.156811288;0.138337709;0.148312388;0.153091871;0.128884294;0.128794933;0.140070627;0.131526119;0.114565444;0.128070054;0.124214987;0.121945772;0.125865558;0.119454408;0.114226431;0.111895477;0.102990495;0.102493904;0.106892829;0.104474635;0.098169867;0.0993122;0.096286132;0.097942618;0.09145626;0.0…
Han-FNQ;Plant12;Leaf1;Fertilised;Male;0.189776654;0.187964201;0.185376518;0.170309701;0.169242789;0.168338466;0.167325011;0.157317329;0.145010926;0.136101654;0.148434175;0.155279586;0.149443457;0.134519137;0.131746656;0.125567785;0.130074157;0.129477978;0.120288415;0.119384577;0.124163906;0.117148705;0.117373114;0.117301028;0.114208799;0.109648169;0.108840301;0.10518708;0.10503636;0.099349459;0.0…
Han-FNQ;Plant12;Leaf2;Fertilised;Male;0.151908718;0.143820372;0.137316969;0.111254935;0.129760472;0.139154763;0.120173731;0.118962025;0.115388906;0.100107206;0.100437497;0.11230117;0.11441816;0.101118647;0.108145902;0.10374811;0.104345144;0.103534282;0.095549917;0.088124827;0.089113474;0.083865264;0.084074023;0.081881704;0.080267495;0.080191749;0.082051966;0.08060601;0.077767197;0.068706696;0.068…
Han-FNQ;Plant12;Leaf3;Fertilised;Male;0.171422928;0.167311607;0.16669082;0.151911778;0.152942653;0.151859657;0.149194037;0.142408623;0.131169285;0.122689292;0.131250588;0.137029543;0.124166634;0.106603729;0.123629505;0.119798376;0.115264655;0.114486354;0.111476236;0.111208008;0.111949531;0.105498806;0.099102734;0.096143526;0.10127257;0.102224888;0.098482634;0.092152129;0.094416119;0.087871529;0.0…
Han-FNQ;Plant13;Leaf1;Fertilised;Male;0.186620244;0.186229274;0.17304049;0.153542182;0.160178271;0.167904321;0.159919802;0.15584738;0.150340332;0.148764839;0.146938357;0.153349699;0.149938253;0.13393502;0.136014616;0.13001062;0.131197886;0.133889378;0.130036436;0.122198507;0.124828852;0.119801463;0.112188612;0.110688185;0.112337105;0.108417027;0.11048047;0.108047882;0.104139664;0.099706167;0.0970…
Han-FNQ;Plant13;Leaf2;Fertilised;Male;0.133760134;0.128861365;0.115127839;0.102700972;0.121183644;0.122687453;0.115143453;0.11487102;0.10681933;0.091632871;0.087797669;0.099708953;0.098827512;0.080620586;0.093224279;0.088700968;0.089187966;0.094089659;0.087732346;0.079820687;0.084028712;0.080712614;0.077954671;0.076536135;0.074424413;0.075841876;0.075494642;0.068210954;0.061929601;0.060544526;0.0…
Han-FNQ;Plant13;Leaf3;Fertilised;Male;0.17719945;0.176733664;0.178798902;0.161951743;0.17053088;0.157066637;0.14868658;0.155461856;0.149949675;0.134182932;0.136824659;0.147695637;0.143455001;0.129574563;0.13963501;0.133897016;0.134264821;0.133005576;0.12209224;0.119841006;0.123402408;0.112817815;0.110320979;0.108899537;0.106911942;0.108338904;0.107936303;0.101220983;0.101164512;0.098848094;0.0962…
Han-FNQ;Plant14;Leaf1;Fertilised;Male;0.18589095;0.177174729;0.172515667;0.150244612;0.153945876;0.151597596;0.150623351;0.149940615;0.145321946;0.127865763;0.127142015;0.134531479;0.138332565;0.125033214;0.128735831;0.12231589;0.120260958;0.121892683;0.116258433;0.11264604;0.111143146;0.103890169;0.105704997;0.104412162;0.098593522;0.09750231;0.099413253;0.094561416;0.09202006;0.088357469;0.0838…
Han-FNQ;Plant14;Leaf2;Fertilised;Male;0.16261676;0.163938453;0.15688102;0.137905885;0.14560086;0.14143021;0.134950978;0.125654301;0.116697287;0.107492214;0.111428873;0.121871795;0.119066057;0.103248266;0.107761299;0.103923465;0.10991876;0.111200603;0.104045164;0.100222508;0.101697682;0.091757799;0.087844811;0.089168039;0.086579257;0.08656603;0.087828975;0.083433519;0.080219802;0.079242472;0.07739…
Han-FNQ;Plant14;Leaf3;Fertilised;Male;0.190090044;0.189667352;0.19087833;0.171552924;0.175979428;0.172710591;0.156241895;0.167476152;0.165169462;0.148103436;0.150860611;0.156910557;0.145169172;0.122823254;0.139948689;0.137034939;0.129270307;0.128999596;0.126692701;0.120199394;0.120067363;0.118379647;0.115836812;0.11215028;0.107655401;0.109116297;0.107841434;0.10440942;0.102574096;0.097772445;0.09…
Han-FNQ;Plant15;Leaf1;Fertilised;Male;0.184923591;0.188907391;0.180672635;0.151254624;0.155195385;0.149794752;0.139286476;0.150334221;0.149327815;0.120932024;0.114824487;0.127539836;0.135688959;0.124753035;0.120462145;0.118053238;0.120691412;0.118228454;0.115162663;0.114823235;0.116313473;0.107776755;0.103586238;0.101681142;0.097225751;0.090689136;0.095448126;0.094739132;0.089133235;0.084066281;0…
Han-FNQ;Plant15;Leaf2;Fertilised;Male;0.158726442;0.168586332;0.161918937;0.13377494;0.135864883;0.137704814;0.141671197;0.140679646;0.12239808;0.109341306;0.113735702;0.121719316;0.116730226;0.089611896;0.111099089;0.114064947;0.115508311;0.10939656;0.103346935;0.094866926;0.09578889;0.093962166;0.092142919;0.090171758;0.086626376;0.086483518;0.087204805;0.082414915;0.082748431;0.07757197;0.0731…
Han-FNQ;Plant15;Leaf3;Fertilised;Male;0.169792119;0.165640869;0.164925255;0.160244074;0.163125977;0.157731638;0.150933043;0.148844078;0.14060592;0.121201051;0.129785635;0.137545951;0.132053982;0.11917256;0.118569202;0.114369218;0.114077163;0.112797041;0.109894247;0.109245459;0.11509965;0.108922782;0.098350665;0.097638295;0.097945183;0.093253191;0.092544148;0.094093394;0.091769032;0.085445793;0.08…
Hanne;Plant01;Leaf1;Fertilised;Female;0.125080735;0.120423914;0.126628443;0.110658016;0.094259399;0.102918847;0.113072906;0.107384352;0.100263927;0.10095687;0.099096159;0.099412409;0.095246383;0.096216872;0.092999006;0.091400931;0.088931926;0.083511746;0.081289915;0.084496583;0.08554808;0.083563669;0.082795253;0.080947954;0.077446895;0.07704945;0.077106617;0.073003959;0.068146373;0.070353213;0.07…
Hanne;Plant01;Leaf2;Fertilised;Female;0.123312434;0.107743491;0.119621047;0.116965643;0.106082379;0.102167235;0.117197392;0.115357652;0.108890533;0.099821884;0.101535112;0.105064131;0.095639246;0.088399626;0.095608863;0.098652422;0.091545105;0.08289866;0.082073704;0.086342269;0.080673859;0.082882719;0.078902775;0.076920221;0.076913351;0.077132829;0.074804542;0.066444378;0.067889446;0.068417418;0.…
Hanne;Plant01;Leaf3;Fertilised;Female;0.120901788;0.108437002;0.115223989;0.09782361;0.089967454;0.085615512;0.097152287;0.093322124;0.086939867;0.074213406;0.080231049;0.083032032;0.074626634;0.07124252;0.064420024;0.074978621;0.072218816;0.060370009;0.068179483;0.070984068;0.059663051;0.062175119;0.062475989;0.063226745;0.064902439;0.06373065;0.060782522;0.056274447;0.054007047;0.056436254;0.05…
Hanne;Plant02;Leaf1;Fertilised;Female;0.140202642;0.134989604;0.128174571;0.120545351;0.120938774;0.125505632;0.130080124;0.133904368;0.127493111;0.107164549;0.109450484;0.109598345;0.106043846;0.108042281;0.105483026;0.105417619;0.103529248;0.098865233;0.09838158;0.09422056;0.089549992;0.09044571;0.09128321;0.092185587;0.0889965;0.091321581;0.086269647;0.080340509;0.080718389;0.079233093;0.07600…
Hanne;Plant02;Leaf2;Fertilised;Female;0.120080467;0.117471986;0.124489418;0.108827035;0.098492254;0.100259524;0.108785184;0.100996743;0.098063811;0.099116164;0.095395219;0.082625357;0.076124082;0.080656476;0.079200666;0.079283008;0.078063017;0.075500443;0.077348585;0.076436614;0.071638212;0.073301343;0.07407632;0.075003849;0.069898867;0.070041608;0.065940669;0.062824094;0.063402354;0.063833464;0.…
Hanne;Plant02;Leaf3;Fertilised;Female;0.143445644;0.139100644;0.144029326;0.130165793;0.118267328;0.116461732;0.117739678;0.114939107;0.116350532;0.107913374;0.113921143;0.108651885;0.105422787;0.104824785;0.094773734;0.094355428;0.094362852;0.093850042;0.094652449;0.097859729;0.085078629;0.084281246;0.086699283;0.083920582;0.080283464;0.087550745;0.090155789;0.082845826;0.077884428;0.076460196;0…
Hanne;Plant03;Leaf1;Fertilised;Male;0.135180937;0.138170304;0.142466198;0.12347942;0.119057035;0.115308456;0.117375981;0.121038008;0.115433514;0.105608227;0.104480904;0.102831543;0.098783119;0.098867752;0.092681767;0.095450748;0.091601329;0.083795168;0.087850611;0.087178341;0.076162383;0.081294368;0.082224913;0.082473963;0.087782434;0.08568021;0.078656803;0.072963118;0.074103773;0.073604732;0.071…
Hanne;Plant03;Leaf2;Fertilised;Male;0.14810774;0.126092127;0.128357609;0.130888941;0.121571722;0.12635039;0.132102954;0.129984884;0.122269692;0.114079023;0.114301725;0.109369312;0.105429575;0.104742418;0.103805682;0.098652821;0.093663272;0.090080917;0.094206108;0.09530222;0.089709137;0.089612527;0.087348837;0.087672309;0.082955668;0.087351331;0.087947435;0.081122477;0.082576636;0.07903342;0.07312…
Hanne;Plant03;Leaf3;Fertilised;Male;0.139516092;0.131818331;0.14161536;0.12126113;0.11444433;0.119746153;0.126008323;0.125913766;0.125442125;0.115691269;0.115361085;0.110311317;0.106979115;0.106351633;0.097682692;0.098564751;0.099329344;0.091366839;0.092352646;0.095774506;0.086551404;0.086514271;0.087538702;0.087290682;0.087720821;0.089758495;0.085354189;0.078290799;0.078235822;0.077248925;0.0758…
Hanne;Plant04;Leaf1;Fertilised;Male;0.119293156;0.108220365;0.119264368;0.108630352;0.095811023;0.099876495;0.101235279;0.104325026;0.107222883;0.094403919;0.102487064;0.096276213;0.093051333;0.091922634;0.087424041;0.087922358;0.083586078;0.081109466;0.08623891;0.083800797;0.072412055;0.074295748;0.073150069;0.072186287;0.068787598;0.074005305;0.077263891;0.072511598;0.06648382;0.063567777;0.066…
Hanne;Plant04;Leaf2;Fertilised;Male;0.127846906;0.112336548;0.109409356;0.102837675;0.087634046;0.091314623;0.102311518;0.109652819;0.110740535;0.104454088;0.098325409;0.096542488;0.089727359;0.083260197;0.078773118;0.080734185;0.08228777;0.077807519;0.077834756;0.077008473;0.075021095;0.073096881;0.072226084;0.071057028;0.068103308;0.072860781;0.067842903;0.062121809;0.062542243;0.065187513;0.06…
Hanne;Plant04;Leaf3;Fertilised;Male;0.130768115;0.127907526;0.126179627;0.113561743;0.114036122;0.117522172;0.118659355;0.111138663;0.112758697;0.099249289;0.084324331;0.087814281;0.09626166;0.096257386;0.083798329;0.082111028;0.083479506;0.076336722;0.081768142;0.086927638;0.076504883;0.072476708;0.074922602;0.080936459;0.076820697;0.082592287;0.075822164;0.070319609;0.070116299;0.068242611;0.06…
Hanne;Plant05;Leaf1;Fertilised;Female;0.142174201;0.125205594;0.126916024;0.12927242;0.118881203;0.12366841;0.126661376;0.13043746;0.125462349;0.118687246;0.112242915;0.112875782;0.103689865;0.101412524;0.091286801;0.099964826;0.100578359;0.087543414;0.09285965;0.096557285;0.088879131;0.093727596;0.093323866;0.091650095;0.089739228;0.091165853;0.087075451;0.082588881;0.08153599;0.078994377;0.0788…
Hanne;Plant05;Leaf2;Fertilised;Female;0.150519306;0.136837228;0.136899984;0.121137112;0.111775084;0.11784697;0.123363232;0.122521614;0.115822087;0.10865383;0.119579042;0.116995432;0.105092821;0.105012153;0.101425938;0.099278621;0.092803402;0.085814089;0.091374604;0.089659661;0.081516864;0.085903139;0.088224682;0.085815843;0.075604993;0.080795889;0.080833819;0.080438465;0.078250955;0.075490111;0.0…
Hanne;Plant05;Leaf3;Fertilised;Female;0.123451839;0.110491632;0.114132444;0.101941951;0.096615289;0.096217086;0.101860551;0.099327161;0.103683352;0.097670635;0.096431839;0.089577308;0.077623797;0.076145598;0.078214541;0.081478511;0.07677382;0.074376677;0.078001969;0.077888268;0.066743472;0.071504899;0.072305236;0.071025048;0.067265752;0.068883525;0.071706646;0.065380762;0.061831609;0.060521762;0.…
Hanne;Plant06;Leaf1;Fertilised;Female;0.137172335;0.126381485;0.13034255;0.122868151;0.106541135;0.108560339;0.117680277;0.118764719;0.115552273;0.10561845;0.100471531;0.098459071;0.097045491;0.091945296;0.088046401;0.09019537;0.086951868;0.079465612;0.086339099;0.089532626;0.080498159;0.082721436;0.082383131;0.083015151;0.078001098;0.079310451;0.075461509;0.06928154;0.068891222;0.070971615;0.072…
Hanne;Plant06;Leaf2;Fertilised;Female;0.138546903;0.126759811;0.130513117;0.117559329;0.106861188;0.108564531;0.118404719;0.124523161;0.128850653;0.112226711;0.106556553;0.10102624;0.101401303;0.107927455;0.100035028;0.096934611;0.093640304;0.093069215;0.086970716;0.093014696;0.088404878;0.08261686;0.079871525;0.081904952;0.084769972;0.086870014;0.080977;0.072952036;0.073570454;0.072506619;0.0736…
Hanne;Plant06;Leaf3;Fertilised;Female;0.15206202;0.139434841;0.153234192;0.133143507;0.132936545;0.139168593;0.135017009;0.128002007;0.131525775;0.125113707;0.118888376;0.117213368;0.115614699;0.112549109;0.099944855;0.1027367;0.10169315;0.093181599;0.094550145;0.100866685;0.096935292;0.095714532;0.092012481;0.090482802;0.086405255;0.08962905;0.085748532;0.080017084;0.08283056;0.081381995;0.07815…
Hanne;Plant07;Leaf1;Fertilised;Male;0.136494251;0.128736697;0.138889195;0.116711099;0.098689527;0.110924656;0.13009498;0.11971871;0.111690149;0.099149924;0.104516852;0.1024289;0.096970475;0.094331662;0.090717159;0.093986745;0.091092426;0.083894077;0.085149944;0.086810286;0.075657428;0.079863206;0.081410644;0.082996249;0.079743884;0.080179529;0.075927388;0.072559257;0.073023364;0.07083648;0.070535…
Hanne;Plant07;Leaf2;Fertilised;Male;0.127166982;0.130721143;0.143664974;0.118737155;0.105689789;0.113220042;0.104901784;0.116181152;0.114970132;0.099779102;0.102644085;0.100335098;0.091794461;0.089286263;0.084593598;0.08394526;0.084456395;0.086988234;0.091461892;0.089017724;0.080069464;0.078698427;0.077844592;0.073756311;0.076714986;0.083643938;0.078883531;0.069090245;0.067461914;0.066889249;0.06…
Hanne;Plant07;Leaf3;Fertilised;Male;0.166435117;0.153262792;0.146397737;0.143527375;0.137222761;0.138610858;0.13433444;0.118748776;0.121759105;0.125598433;0.123096715;0.119896994;0.112842863;0.106006411;0.101286351;0.106501348;0.106428947;0.099947824;0.102947002;0.101690861;0.0970732;0.10126724;0.097986542;0.093743092;0.090154502;0.095503839;0.091940632;0.086824703;0.091164088;0.085063127;0.08486…
Hanne;Plant08;Leaf1;Fertilised;Male;0.142693004;0.133863337;0.131760506;0.115129233;0.108691145;0.104844804;0.104316511;0.114414249;0.118860954;0.097207959;0.092608821;0.102630125;0.103586624;0.100995496;0.089512703;0.087893842;0.093753742;0.097260647;0.085194458;0.080315387;0.071951303;0.083757429;0.081777996;0.077617116;0.074130976;0.08177593;0.079743112;0.075227776;0.075107258;0.075465626;0.07…
Hanne;Plant08;Leaf2;Fertilised;Male;0.133898689;0.121976962;0.116947263;0.118385678;0.10515599;0.107240025;0.115734712;0.108799047;0.109884239;0.105061556;0.10470695;0.094924089;0.087313863;0.092721384;0.089503218;0.087504981;0.086118142;0.080545028;0.083214957;0.084862033;0.079210813;0.079106387;0.07894689;0.078978737;0.077257997;0.078007526;0.075962781;0.071917985;0.070634975;0.065351768;0.0639…
Hanne;Plant08;Leaf3;Fertilised;Male;0.163034626;0.15921209;0.158037369;0.137258759;0.123262969;0.119068865;0.131935414;0.13010999;0.124717561;0.114659683;0.12044167;0.119759031;0.107619693;0.101118716;0.109257739;0.11035409;0.098068267;0.095899853;0.101757074;0.103440853;0.093267622;0.089610908;0.09006809;0.090011761;0.090667036;0.089917309;0.08516874;0.084462468;0.086143388;0.078916213;0.0777770…
Hanne;Plant09;Leaf1;Fertilised;Female;0.136318717;0.124447535;0.152388777;0.130595322;0.119636416;0.117021072;0.121908337;0.126996558;0.115988698;0.114250435;0.121733513;0.114843798;0.10625978;0.111011372;0.097750915;0.099360181;0.092915582;0.088574178;0.094075323;0.100204439;0.093000093;0.089555169;0.084470082;0.083589607;0.080225911;0.084111336;0.081430449;0.074080376;0.077916914;0.072759452;0.…
Hanne;Plant09;Leaf2;Fertilised;Female;0.158543555;0.152399121;0.143666849;0.126634888;0.11815669;0.122478669;0.125643181;0.128327308;0.119686625;0.111800091;0.11695356;0.11585182;0.10087777;0.097757932;0.101986932;0.103326405;0.101063262;0.095716901;0.089052879;0.088590051;0.088354203;0.095184748;0.092299755;0.086863463;0.087016468;0.088432753;0.085038628;0.077560127;0.074208355;0.073608412;0.074…
Hanne;Plant09;Leaf3;Fertilised;Female;0.14221616;0.134397804;0.133192636;0.120729959;0.108272435;0.106781067;0.113214999;0.12371578;0.121390454;0.103635638;0.095200712;0.10076136;0.1008313;0.09186835;0.081088777;0.082347177;0.082883504;0.08332691;0.083498044;0.078337765;0.071316524;0.076528681;0.078203918;0.074917133;0.073538428;0.076713169;0.075563816;0.068256841;0.066639107;0.066000531;0.065913…
Hanne;Plant10;Leaf1;Fertilised;Female;0.165872306;0.157744078;0.158506703;0.139944858;0.12785523;0.132814786;0.137769801;0.136209996;0.127118624;0.12020494;0.128406605;0.122010765;0.108136356;0.105150159;0.104761445;0.11075843;0.106626555;0.099130715;0.097207604;0.100080076;0.089163626;0.095458639;0.095221228;0.091544427;0.090198297;0.092583956;0.087481684;0.082708141;0.081619721;0.08184216;0.078…
Hanne;Plant10;Leaf2;Fertilised;Female;0.16441916;0.146381404;0.146727917;0.140661565;0.131414392;0.139595131;0.137172788;0.139201971;0.135814105;0.126762508;0.131622353;0.119221395;0.113051572;0.121739149;0.112617147;0.10954627;0.107682187;0.104025343;0.104758697;0.108326803;0.101196216;0.098795366;0.097579368;0.098608094;0.094469535;0.097345515;0.095070309;0.089258498;0.086511032;0.08268609;0.07…
Hanne;Plant10;Leaf3;Fertilised;Female;0.160825213;0.156611145;0.160217561;0.137469839;0.129581907;0.140601592;0.148578324;0.146058433;0.132639234;0.124509077;0.126404465;0.126976798;0.117116446;0.109536513;0.113221396;0.108284593;0.100864136;0.098742312;0.103084432;0.109108101;0.103338549;0.094873711;0.100913029;0.100662219;0.094186389;0.102744026;0.096040282;0.085715587;0.089102156;0.087827711;0…
Hanne;Plant11;Leaf1;Fertilised;Male;0.159479524;0.15603437;0.155610875;0.156991248;0.143343167;0.138025374;0.133850537;0.13577428;0.136242462;0.124781181;0.119739758;0.120712284;0.121609386;0.117779235;0.106817387;0.109088511;0.112221081;0.106451422;0.10652813;0.109241054;0.104816465;0.10025622;0.093721596;0.091707546;0.091996728;0.096375052;0.094910958;0.089213014;0.088007594;0.085219196;0.08215…
Hanne;Plant11;Leaf2;Fertilised;Male;0.12855327;0.142096042;0.146765466;0.124415602;0.118347322;0.125600539;0.120645169;0.113849548;0.118013667;0.121222057;0.108951359;0.097166871;0.092111252;0.102558542;0.099345803;0.090447226;0.085822595;0.088635288;0.085327236;0.08890672;0.082056954;0.081547655;0.08035384;0.079026635;0.081119131;0.085470432;0.079006778;0.071535007;0.073953284;0.07164662;0.06784…
Hanne;Plant11;Leaf3;Fertilised;Male;0.147703842;0.131275252;0.137309671;0.123316383;0.118939738;0.12710455;0.127220125;0.118888478;0.117427671;0.108841993;0.113864308;0.114589197;0.106031061;0.106008213;0.098205254;0.096846604;0.098496845;0.094024987;0.096446696;0.093202069;0.085216197;0.087029434;0.085340685;0.084174952;0.081520155;0.082636264;0.082740369;0.080005794;0.080213826;0.078551663;0.07…
Hanne;Plant12;Leaf1;Fertilised;Male;0.136875745;0.130522771;0.145904965;0.122045324;0.112845424;0.108042463;0.11869467;0.124776263;0.117753118;0.099574974;0.108245588;0.10490221;0.098771552;0.101564467;0.099432865;0.101545797;0.10106441;0.091941229;0.088581423;0.089963981;0.083984481;0.084247545;0.083668161;0.082798769;0.079861005;0.082677705;0.081247834;0.078728571;0.076211734;0.073979672;0.0735…
Hanne;Plant12;Leaf2;Fertilised;Male;0.123865867;0.11760947;0.130955081;0.110756535;0.106170324;0.110570331;0.098780522;0.098924934;0.100215599;0.091505646;0.096627654;0.10018872;0.08867641;0.08356314;0.087993904;0.085240757;0.080334633;0.074418442;0.076624635;0.080502147;0.074203027;0.072239851;0.072374766;0.070175969;0.066950256;0.074131807;0.069875461;0.065071502;0.066546847;0.064085729;0.06401…
Hanne;Plant12;Leaf3;Fertilised;Male;0.152583734;0.147694113;0.151705694;0.132309483;0.11921434;0.123883536;0.126890239;0.123986209;0.12446966;0.11961897;0.123305375;0.115935334;0.106414918;0.100528822;0.103138835;0.103768811;0.096857299;0.091749487;0.095648993;0.093070344;0.087759384;0.084567963;0.085481951;0.090446735;0.084910495;0.087297145;0.084123838;0.076250028;0.07824732;0.073742004;0.07347…
Hanne;Plant13;Leaf1;Fertilised;Male;0.174982919;0.179858026;0.182368416;0.175508258;0.154351795;0.149348949;0.158790868;0.158636529;0.151017704;0.146196519;0.148171845;0.140322285;0.133062965;0.133785645;0.127421101;0.124243103;0.12208513;0.118010587;0.117978527;0.121013813;0.113975973;0.11321839;0.108768912;0.103726322;0.105658291;0.111142434;0.109854346;0.099215922;0.098127592;0.095143236;0.094…
Hanne;Plant13;Leaf2;Fertilised;Male;0.147579888;0.134326746;0.134157631;0.122985502;0.113629829;0.109567468;0.125218606;0.129632261;0.119177687;0.105724403;0.107348486;0.104461366;0.097568675;0.097725327;0.094143946;0.099470232;0.097411428;0.093566255;0.087658532;0.091824765;0.088122592;0.085295632;0.085234421;0.086022118;0.080451435;0.08302152;0.081572067;0.078772647;0.076039337;0.073286154;0.07…
Hanne;Plant13;Leaf3;Fertilised;Male;0.136931682;0.123771683;0.132256755;0.133439497;0.120598135;0.113834647;0.117891165;0.118047752;0.118609227;0.110342324;0.1003891;0.102025795;0.096979114;0.095518082;0.095391537;0.093613373;0.091115599;0.085406504;0.084423154;0.08682012;0.07531728;0.079596723;0.078471106;0.078240471;0.07559029;0.080189607;0.077642257;0.068500959;0.068807909;0.069366038;0.071388…
Hanne;Plant14;Leaf1;Fertilised;Female;0.147548597;0.136821912;0.139665967;0.123048031;0.117076829;0.122837844;0.117581505;0.125787108;0.123097732;0.112729678;0.111108973;0.109261238;0.104058374;0.10232152;0.097355348;0.0983293;0.091071063;0.081457556;0.088419191;0.091746293;0.080938542;0.088067334;0.088688874;0.083445647;0.08056286;0.084260473;0.081838866;0.073260655;0.074667923;0.074337717;0.074…
Hanne;Plant14;Leaf2;Fertilised;Female;0.140615034;0.140237587;0.150008592;0.125505674;0.11642519;0.122177504;0.115363553;0.126822964;0.117211872;0.100105018;0.109875271;0.108985597;0.104183113;0.103332502;0.100683622;0.097641;0.09260019;0.088493742;0.087460922;0.088370031;0.087991818;0.081505283;0.080349129;0.083010325;0.077792894;0.080253043;0.080289452;0.076199852;0.075300537;0.069266774;0.0667…
Hanne;Plant14;Leaf3;Fertilised;Female;0.138704612;0.130470471;0.14334081;0.123666975;0.119618572;0.116633179;0.121057191;0.115749789;0.107424434;0.099252845;0.098188817;0.100404265;0.096404056;0.088728377;0.08523662;0.085346206;0.082089226;0.075530349;0.083953272;0.08986558;0.079926222;0.077974724;0.07813229;0.080363018;0.078163042;0.076544737;0.076121406;0.069319547;0.068294845;0.067389173;0.067…
Hanne;Plant15;Leaf1;Fertilised;Female;0.186854949;0.17339444;0.165677329;0.149767896;0.139245771;0.13329225;0.145273074;0.143542625;0.13647059;0.132933012;0.141038446;0.129334746;0.121857305;0.126355284;0.117451209;0.116329875;0.116645281;0.111612466;0.111022484;0.111544485;0.104798348;0.103872846;0.102656467;0.09910426;0.099089857;0.103836739;0.09944681;0.091100088;0.087374449;0.08876015;0.09102…
Hanne;Plant15;Leaf2;Fertilised;Female;0.151124778;0.158433519;0.159744988;0.141503971;0.127148639;0.132050561;0.135271209;0.133723222;0.126844338;0.112626901;0.117121747;0.118887227;0.118041806;0.108864369;0.107199548;0.108021608;0.101791602;0.096523263;0.09767114;0.099062546;0.092839734;0.093956226;0.088333734;0.084350173;0.085675369;0.088117549;0.087130515;0.082657502;0.082532857;0.079340743;0.…
Hanne;Plant15;Leaf3;Fertilised;Female;0.156136142;0.161063188;0.169222921;0.14493329;0.133859182;0.132812389;0.137022702;0.138874595;0.136481534;0.119261726;0.11453384;0.118875585;0.115658472;0.111865652;0.108110407;0.110797783;0.107414128;0.100189581;0.097560421;0.095150705;0.093390646;0.093853175;0.094189576;0.091320887;0.087544298;0.091572335;0.089976973;0.083729475;0.085602964;0.081203581;0.0…
Puma;Plant01;Leaf1;Fertilised;Female;0.148413789;0.146035783;0.146359037;0.154766938;0.145032877;0.130189355;0.124381838;0.118792355;0.124393611;0.13354684;0.132163812;0.122451411;0.109029993;0.106043547;0.109715032;0.113768063;0.111759584;0.102676441;0.105630914;0.109151502;0.097829686;0.09195349;0.08752915;0.090246037;0.096581966;0.086240746;0.08351658;0.084180331;0.081408707;0.084310334;0.0807…
Puma;Plant01;Leaf2;Fertilised;Female;0.129106849;0.126486861;0.133719848;0.151012257;0.148112343;0.128250698;0.111316026;0.122958918;0.127199227;0.120121742;0.115293779;0.115810697;0.111866657;0.10818681;0.101858204;0.108832607;0.109192214;0.105226785;0.105042618;0.102299377;0.099063384;0.095650741;0.086278773;0.08641345;0.092024778;0.082616207;0.077332808;0.07788959;0.074429034;0.078670033;0.075…
Puma;Plant01;Leaf3;Fertilised;Female;0.109902747;0.105911621;0.105448769;0.11718247;0.104272837;0.090935748;0.082508984;0.086348274;0.090405617;0.095756279;0.090181066;0.091878001;0.088790871;0.08254528;0.081071036;0.084535807;0.07960112;0.070340138;0.079656595;0.07437848;0.066287532;0.066445904;0.058967861;0.052861548;0.064254162;0.058596518;0.057374619;0.059222718;0.057024985;0.058704237;0.0532…
Puma;Plant02;Leaf1;Fertilised;Female;0.128097629;0.125924139;0.13329928;0.136844375;0.131565056;0.12027087;0.106718891;0.093724717;0.100099758;0.112083663;0.102007419;0.104103462;0.097543684;0.094031372;0.09795806;0.098716096;0.092752891;0.090147134;0.090659685;0.08637948;0.08078881;0.079671955;0.077697555;0.07182666;0.074646814;0.07399801;0.072053957;0.070006902;0.066692696;0.070449996;0.0676235…
Puma;Plant02;Leaf2;Fertilised;Female;0.140848591;0.134981357;0.136959922;0.141334541;0.130549524;0.120153247;0.107293902;0.102507558;0.113102683;0.125566069;0.117058952;0.112126027;0.10919925;0.104425482;0.10817038;0.110962201;0.106384327;0.097737098;0.096352287;0.097642968;0.093800734;0.091276734;0.082383021;0.082628645;0.092262344;0.081421032;0.078833156;0.077141182;0.07428688;0.074061888;0.069…
Puma;Plant02;Leaf3;Fertilised;Female;0.122840637;0.111148078;0.111516441;0.121614386;0.110693802;0.103700657;0.095206196;0.091285015;0.095490278;0.09852761;0.093504834;0.086245419;0.080437562;0.07983581;0.073312393;0.083918286;0.080941987;0.069690834;0.073071877;0.073853266;0.067151727;0.062262343;0.05732559;0.057258924;0.063173153;0.058793997;0.058090715;0.056076342;0.052459148;0.059253884;0.056…
Puma;Plant03;Leaf1;Fertilised;Female;0.161890563;0.154520516;0.161401623;0.157483458;0.1587543;0.152709957;0.141102319;0.139887416;0.143812426;0.143865253;0.131969139;0.13738841;0.134538262;0.119122251;0.119383347;0.12978888;0.124430269;0.110433579;0.115469305;0.11549105;0.11418931;0.10879986;0.098646321;0.097763442;0.107701845;0.103264513;0.099411552;0.096847858;0.094282166;0.092377341;0.0884235…
Puma;Plant03;Leaf2;Fertilised;Female;0.118944196;0.115921084;0.123103148;0.121547815;0.121641551;0.112814421;0.106797939;0.108896891;0.107867629;0.098473734;0.096628627;0.10103556;0.096915418;0.091172802;0.090398957;0.097190355;0.096083731;0.085759915;0.078608818;0.080057801;0.081483719;0.085310697;0.074844676;0.069499211;0.078475814;0.069237708;0.068442424;0.066653172;0.063965263;0.06720651;0.06…
Puma;Plant03;Leaf3;Fertilised;Female;0.141307162;0.141733616;0.141952251;0.145735787;0.144203019;0.125523161;0.112627771;0.116564021;0.121375333;0.123759578;0.123825309;0.121027707;0.116609177;0.106969532;0.103072362;0.108123901;0.106626078;0.106622117;0.099540391;0.091164106;0.092040381;0.090546213;0.084848756;0.082266257;0.094726834;0.085229038;0.077975585;0.082462833;0.080402332;0.078479508;0.…
Puma;Plant04;Leaf1;Fertilised;Female;0.140072418;0.131056227;0.128852767;0.143099543;0.134834226;0.119143343;0.109433611;0.106137985;0.108560535;0.118850378;0.122705132;0.114029258;0.102432682;0.10123638;0.097478887;0.102696133;0.101011588;0.092796496;0.088395504;0.089506256;0.088292775;0.082922135;0.072489379;0.074849956;0.08750448;0.077827545;0.075372411;0.076082426;0.072906239;0.075995088;0.07…
Puma;Plant04;Leaf2;Fertilised;Female;0.117485709;0.113629277;0.117269602;0.131942126;0.130394116;0.11118024;0.09724563;0.102017064;0.101163394;0.10600484;0.107210186;0.111038341;0.102040325;0.094126912;0.09021844;0.095135194;0.096032557;0.084914518;0.08937924;0.088285242;0.076585718;0.078809865;0.074803867;0.069430517;0.076840487;0.069630638;0.069043555;0.069822479;0.066260534;0.068359004;0.06458…
Puma;Plant04;Leaf3;Fertilised;Female;0.150065162;0.132402325;0.141539258;0.15620989;0.138206567;0.127080912;0.126018938;0.12200818;0.128623764;0.13553388;0.130330836;0.126704768;0.115323587;0.103741977;0.102358386;0.111289787;0.114469689;0.109408568;0.107377863;0.105734306;0.099587076;0.097385268;0.089028921;0.087853696;0.096498901;0.088687849;0.084474668;0.085087585;0.08257533;0.082993278;0.0785…
Puma;Plant05;Leaf1;Fertilised;Male;0.137784157;0.133053692;0.138015141;0.14376092;0.13261708;0.11923827;0.115229345;0.119036881;0.115355383;0.110011878;0.10644537;0.102640357;0.103123481;0.102783422;0.095926401;0.101577316;0.0988249;0.086088557;0.089629173;0.085893059;0.083225886;0.079164674;0.073073103;0.077277132;0.085097324;0.070047446;0.070848476;0.076063477;0.072996981;0.071394274;0.06869920…
Puma;Plant05;Leaf2;Fertilised;Male;0.128363113;0.124635687;0.128434509;0.134840279;0.122770184;0.106553868;0.108765185;0.112422607;0.112453824;0.106961587;0.111044451;0.109056216;0.102129172;0.094444048;0.090530079;0.098606458;0.09626152;0.083927167;0.088197675;0.086645637;0.081628042;0.083492711;0.072652026;0.066981121;0.077320593;0.067131363;0.067124828;0.07076007;0.06790637;0.070554286;0.06403…
Puma;Plant05;Leaf3;Fertilised;Male;0.133840145;0.128935237;0.147980608;0.155573226;0.141491608;0.128630238;0.122880142;0.116162886;0.117546288;0.112442466;0.116504456;0.113836331;0.102126703;0.09704075;0.09896717;0.104524792;0.105332334;0.093302741;0.096267346;0.095883769;0.088921339;0.087722991;0.085604178;0.083436025;0.086261497;0.078925172;0.079221617;0.079735772;0.076608396;0.081172663;0.0761…
Puma;Plant06;Leaf1;Fertilised;Female;0.140856057;0.133964793;0.144103725;0.148069137;0.14743659;0.134714824;0.122617322;0.119726834;0.121892498;0.130476015;0.127694787;0.117844317;0.111766814;0.106128313;0.109799917;0.116214555;0.113720222;0.102814399;0.102418026;0.103645625;0.100039034;0.09374226;0.081847396;0.080513228;0.088805249;0.084741384;0.082174687;0.081016185;0.072961168;0.078032932;0.07…
Puma;Plant06;Leaf2;Fertilised;Female;0.153632049;0.156913533;0.164689894;0.162035359;0.150314919;0.137572574;0.135617561;0.13377688;0.132731075;0.13112376;0.125763691;0.123549172;0.121978872;0.121014878;0.117015519;0.118843969;0.119954153;0.108171514;0.110563412;0.10907972;0.105988794;0.10473015;0.092070965;0.08435734;0.091635038;0.090035518;0.086550493;0.086605338;0.08336918;0.08408813;0.0779971…
Puma;Plant06;Leaf3;Fertilised;Female;0.140459802;0.149717553;0.168343056;0.168370322;0.146187689;0.128472624;0.127924608;0.134381949;0.130812275;0.124209954;0.124471815;0.130705157;0.123976706;0.115145899;0.113337243;0.115186747;0.109471418;0.099451304;0.100757424;0.107047172;0.104765771;0.097541897;0.088458581;0.084695169;0.093394504;0.08762615;0.087285118;0.085260001;0.078773719;0.082924682;0.0…
Puma;Plant07;Leaf1;Fertilised;Female;0.14491971;0.14225214;0.146614814;0.149794893;0.142628127;0.125441159;0.112893756;0.122383918;0.127473588;0.123075107;0.115470812;0.11726642;0.111221968;0.101376484;0.105505361;0.111747869;0.108487813;0.096606381;0.101713211;0.102631829;0.096155364;0.093744878;0.084724897;0.080043282;0.088220433;0.087107263;0.08397172;0.082119015;0.079099576;0.08128025;0.07610…
Puma;Plant07;Leaf2;Fertilised;Female;0.133491665;0.127194762;0.138568567;0.138075506;0.129027202;0.112210641;0.101167466;0.099062951;0.10596833;0.118799091;0.1103838;0.104152473;0.103721574;0.099868156;0.091768838;0.098380078;0.096020545;0.084738854;0.089035051;0.091331385;0.085097673;0.084214619;0.077794702;0.077225037;0.08208944;0.072977367;0.073181584;0.075617723;0.065284766;0.067215689;0.0669…
Puma;Plant07;Leaf3;Fertilised;Female;0.137812784;0.131867553;0.13365005;0.136921477;0.13957021;0.126712529;0.114968749;0.111707577;0.113772322;0.109330924;0.095792956;0.102718691;0.100059725;0.091180118;0.096119854;0.106096419;0.103041561;0.088415215;0.087870589;0.092034868;0.087485537;0.081617996;0.075026012;0.07601171;0.081684417;0.070143389;0.068005288;0.069936587;0.070179706;0.073146152;0.066…
Puma;Plant08;Leaf1;Fertilised;Female;0.156181958;0.143365414;0.148930887;0.152414732;0.144644453;0.134799667;0.125428389;0.122492822;0.1260802;0.130836546;0.13480041;0.130923214;0.117787041;0.112610229;0.118948559;0.116520862;0.109139825;0.1025697;0.109963277;0.110721643;0.104110841;0.099602996;0.09301278;0.091452429;0.096333745;0.088145758;0.086059062;0.088561674;0.083971078;0.08503247;0.0810125…
Puma;Plant08;Leaf2;Fertilised;Female;0.137662937;0.131533547;0.13612464;0.154755141;0.149045301;0.134571784;0.127896123;0.115216887;0.11163264;0.116603932;0.116173069;0.1179606;0.117777805;0.111460977;0.109559175;0.113184221;0.108629792;0.100649321;0.101823832;0.102576648;0.095415729;0.090896153;0.083500514;0.079232164;0.086443428;0.081606542;0.082032111;0.081078674;0.075243084;0.076679192;0.0751…
Puma;Plant08;Leaf3;Fertilised;Female;0.149551626;0.14280968;0.147908245;0.160818675;0.146824504;0.12333228;0.105424284;0.116677095;0.120579496;0.123015947;0.117407162;0.114423418;0.108529806;0.108197048;0.109541146;0.116298028;0.112505718;0.097735483;0.102073544;0.103498808;0.095346511;0.087649098;0.078860843;0.079723451;0.086759004;0.083858613;0.080835049;0.076980441;0.067444168;0.070678872;0.07…
Puma;Plant09;Leaf1;Fertilised;Male;0.194831598;0.186821558;0.194276453;0.194438451;0.183189817;0.176553855;0.167161514;0.170757874;0.168095281;0.163716762;0.161662283;0.162098974;0.154531839;0.152449132;0.150716599;0.155091851;0.148994179;0.140818579;0.13977732;0.134683914;0.130788722;0.130383821;0.122348418;0.118457425;0.12241926;0.113850124;0.114589106;0.118209136;0.1084076;0.110629001;0.106882…
Puma;Plant09;Leaf2;Fertilised;Male;0.172924501;0.154021745;0.161450147;0.168807271;0.162385483;0.151795845;0.1427278;0.143731215;0.148187138;0.143914617;0.139182329;0.139859787;0.129729712;0.123380668;0.130043564;0.134276279;0.129161356;0.119478304;0.117546611;0.116915634;0.11424392;0.115775049;0.105704961;0.098999523;0.102815138;0.094602905;0.092652152;0.094689852;0.084906795;0.093334445;0.09104…
Puma;Plant09;Leaf3;Fertilised;Male;0.15968609;0.145027083;0.158721;0.164753211;0.164268224;0.14996094;0.13412987;0.126661258;0.139110496;0.142767164;0.132861093;0.136075781;0.1308606;0.125659225;0.121070167;0.127799921;0.123297168;0.110581819;0.11403521;0.109808635;0.100448978;0.100017589;0.097538349;0.09410246;0.096317375;0.092099846;0.091716923;0.089254011;0.087565042;0.089260827;0.086164204;0.…
Puma;Plant10;Leaf1;Fertilised;Female;0.146748973;0.131483614;0.13343545;0.147332305;0.143482719;0.126592651;0.118462877;0.119653027;0.120734988;0.11029677;0.110382317;0.111696079;0.106397673;0.09953651;0.101212614;0.102129541;0.100576082;0.097642878;0.100284751;0.10102069;0.100029245;0.093578501;0.078107255;0.076178963;0.085114907;0.077922185;0.079206489;0.078617984;0.073852256;0.073317409;0.0698…
Puma;Plant10;Leaf2;Fertilised;Female;0.184966774;0.171099435;0.174776368;0.168191547;0.171641362;0.155784897;0.13923869;0.141131104;0.143567593;0.141184036;0.137246522;0.13691602;0.132798181;0.121454085;0.121702992;0.123987935;0.117328233;0.107406161;0.114633333;0.117219906;0.110961919;0.101439408;0.096927348;0.098340869;0.102776118;0.092473371;0.089013865;0.091817287;0.090565681;0.091901966;0.09…
Puma;Plant10;Leaf3;Fertilised;Female;0.141899451;0.14002594;0.171198949;0.164345168;0.1549298;0.131786412;0.118977294;0.123946858;0.128158388;0.123193484;0.129634465;0.127599669;0.110793911;0.106136233;0.113129946;0.118572372;0.112970349;0.104263984;0.10319249;0.108706347;0.103524012;0.099262787;0.09178721;0.0866916;0.093091852;0.084665489;0.086087449;0.087500124;0.08166641;0.084223525;0.07810180…
Puma;Plant11;Leaf1;Fertilised;Female;0.152525642;0.139760541;0.13998688;0.148603585;0.13882259;0.12882494;0.13396319;0.127616201;0.122321939;0.12327762;0.126312891;0.117961127;0.111513597;0.106566877;0.10572231;0.116272985;0.112248779;0.097367507;0.096572143;0.09576892;0.09611589;0.097046003;0.088518341;0.080962469;0.082497574;0.077444935;0.07886352;0.078562533;0.075340212;0.076133593;0.072299253…
Puma;Plant11;Leaf2;Fertilised;Female;0.169844775;0.153827515;0.165865279;0.165513431;0.146816838;0.137217818;0.144133723;0.137015237;0.129433603;0.129609505;0.133027889;0.125108625;0.113558603;0.115952472;0.11953684;0.118679595;0.118212209;0.110842508;0.112329566;0.110295392;0.103095502;0.09675555;0.08652297;0.086445932;0.091890356;0.088470189;0.08746813;0.084558369;0.080401845;0.081170518;0.0765…
Puma;Plant11;Leaf3;Fertilised;Female;0.14539954;0.142402199;0.149163076;0.156937341;0.148831056;0.13362352;0.12644691;0.127796322;0.129057988;0.122635317;0.121700468;0.116666015;0.112593484;0.111394089;0.112117206;0.1122436;0.108053708;0.098951399;0.100905166;0.101436387;0.091045132;0.08759297;0.081982895;0.079767988;0.086640494;0.07869555;0.077858679;0.081407989;0.075742855;0.077316965;0.0753439…
Puma;Plant12;Leaf1;Fertilised;Female;0.159510632;0.15856085;0.155759536;0.154097932;0.146514979;0.13830228;0.119682241;0.12398199;0.12402215;0.127182746;0.121475283;0.120430395;0.118181635;0.116082671;0.105175288;0.109261222;0.107900939;0.100915728;0.105108641;0.101659224;0.098487348;0.096103536;0.087772879;0.081896947;0.087656863;0.080503748;0.08132462;0.08055338;0.07593873;0.076566253;0.0726868…
Puma;Plant12;Leaf2;Fertilised;Female;0.189728008;0.183454419;0.174789136;0.171887705;0.16464543;0.154839891;0.149865043;0.146957071;0.147935265;0.145968717;0.146637711;0.142999575;0.138550349;0.133211317;0.129884635;0.133764676;0.131525979;0.122886519;0.118939592;0.113639554;0.111107306;0.111925145;0.104850277;0.101125645;0.107219493;0.097149727;0.095523513;0.096600684;0.090607609;0.098270937;0.0…
Puma;Plant12;Leaf3;Fertilised;Female;0.17593339;0.159833122;0.161197091;0.173135968;0.164905504;0.150204091;0.147722019;0.143863639;0.145404854;0.140437258;0.131563815;0.139584779;0.137921235;0.125448565;0.124807541;0.127838707;0.122790182;0.116228518;0.118213091;0.114862938;0.111369259;0.10802045;0.09867875;0.097457845;0.101369912;0.093879275;0.092760827;0.094016329;0.088473188;0.086032954;0.082…
Puma;Plant13;Leaf1;Fertilised;Female;0.164292;0.161963444;0.159700498;0.158957304;0.140925387;0.126872371;0.120032685;0.123291408;0.123451232;0.117318521;0.119107787;0.114385779;0.105889319;0.098378679;0.098823092;0.106396102;0.104069359;0.092951669;0.09375601;0.092281895;0.091510453;0.084203237;0.077917404;0.072061376;0.078996129;0.078274822;0.075516033;0.0752168;0.070250594;0.071235322;0.066365…
Puma;Plant13;Leaf2;Fertilised;Female;0.154336949;0.143334457;0.145466513;0.146090197;0.147809531;0.135051762;0.119996967;0.126527685;0.133313334;0.125019622;0.121707795;0.117946756;0.112763643;0.102736325;0.098077948;0.112695013;0.114112702;0.095989883;0.098589329;0.100248886;0.092877705;0.0875171;0.079252361;0.079114504;0.09007683;0.080115225;0.0755599;0.076443888;0.072239294;0.07220629;0.068431…
Puma;Plant13;Leaf3;Fertilised;Female;0.1814316;0.176954806;0.186495936;0.19643469;0.18643127;0.166911971;0.151842595;0.154399307;0.160658738;0.158966445;0.166734449;0.158420025;0.141589361;0.136761072;0.14430198;0.146138579;0.140701517;0.135496938;0.1346751;0.131246681;0.126691882;0.122203088;0.115243413;0.112815487;0.120049867;0.107652083;0.104041799;0.10281923;0.09789981;0.10126229;0.099846041;…
Puma;Plant14;Leaf1;Fertilised;Female;0.161121877;0.153328943;0.154924265;0.163840001;0.154739132;0.137598888;0.139445551;0.144169796;0.136153476;0.13231589;0.140579902;0.136717099;0.125553905;0.121743773;0.119451537;0.119872621;0.115899249;0.109875853;0.108918012;0.108498039;0.101323828;0.09843933;0.090650236;0.088415123;0.09538392;0.08980325;0.091446404;0.092557207;0.086261614;0.087322534;0.0829…
Puma;Plant14;Leaf2;Fertilised;Female;0.156817103;0.14688062;0.160420271;0.157172253;0.152306784;0.133654327;0.120153557;0.130574279;0.128719584;0.117272505;0.118653604;0.123916839;0.117179681;0.107554404;0.105662162;0.108389977;0.106080714;0.103316665;0.10056066;0.09688746;0.087815921;0.086041206;0.080367668;0.07976847;0.08455514;0.077134602;0.078512156;0.082030412;0.076053952;0.078963558;0.07325…
Puma;Plant14;Leaf3;Fertilised;Female;0.173410055;0.152032125;0.157716325;0.162380237;0.155023853;0.132995244;0.123285056;0.12838463;0.133314799;0.135339362;0.129009464;0.129223394;0.121757243;0.112063113;0.114092903;0.117797895;0.112491725;0.101429168;0.108043705;0.105050696;0.095582418;0.094287192;0.088758086;0.082344346;0.087315339;0.081362804;0.082883;0.084872147;0.079979834;0.077956647;0.0746…
Puma;Plant15;Leaf1;Fertilised;Male;0.160850466;0.154380446;0.158425898;0.146871672;0.134862336;0.127754117;0.124506911;0.125895574;0.132869809;0.128716002;0.117226783;0.119432924;0.118781229;0.112608743;0.106718819;0.107714123;0.105233931;0.101439002;0.104463712;0.104022476;0.099609314;0.092201701;0.083975003;0.082486619;0.085126982;0.078552073;0.073744513;0.076441554;0.077785851;0.080955178;0.07…
Puma;Plant15;Leaf2;Fertilised;Male;0.161580195;0.165291958;0.174678145;0.169982179;0.161572588;0.149695249;0.139511813;0.135271932;0.135080418;0.129738846;0.136657582;0.137904566;0.128597023;0.123843403;0.127067006;0.130467355;0.132139792;0.122056046;0.12078624;0.117357626;0.107620625;0.106203391;0.102556724;0.105268153;0.107789114;0.100307594;0.096056945;0.090492526;0.084831406;0.08605408;0.0860…
Puma;Plant15;Leaf3;Fertilised;Male;0.158684003;0.152014243;0.153069657;0.157142557;0.147326807;0.140386184;0.122874399;0.125790237;0.137544871;0.129230465;0.123719973;0.116310307;0.108104589;0.10799241;0.107534872;0.111546698;0.108277036;0.096085307;0.100751495;0.100303822;0.100471544;0.099897369;0.084330281;0.080814156;0.091944765;0.08462902;0.079247774;0.074597731;0.070370483;0.077423299;0.0780…
Si-1;Plant01;Leaf1;Fertilised;Dead;0.130799448;0.132715149;0.111855646;0.102386078;0.101716899;0.114343986;0.110279087;0.090118929;0.097360183;0.112072682;0.094034569;0.08899757;0.088080233;0.088962341;0.088965354;0.087667634;0.091695407;0.084700019;0.081067414;0.080593871;0.084475707;0.082063859;0.077015808;0.075961829;0.082927698;0.077879676;0.070331887;0.071936356;0.079055621;0.073009294;0.072…
Si-1;Plant01;Leaf2;Fertilised;Dead;0.111019664;0.123028156;0.130409335;0.112027844;0.108043543;0.107472978;0.104937406;0.091600529;0.091511238;0.101738332;0.103640698;0.098040486;0.091220802;0.097602699;0.085344064;0.080230903;0.084374736;0.08449797;0.080723281;0.074173296;0.077854275;0.085679636;0.081748796;0.078354785;0.080095667;0.077043854;0.072732172;0.071517276;0.073379044;0.068719921;0.066…
Si-1;Plant01;Leaf3;Fertilised;Dead;0.119509836;0.111391041;0.115607575;0.11259104;0.092186673;0.093839613;0.101927039;0.089245178;0.096110072;0.102637955;0.095384188;0.085051171;0.078681129;0.081455441;0.075042099;0.073869792;0.080431687;0.078927075;0.081761784;0.074842723;0.073881655;0.074841772;0.072494318;0.072747475;0.076202633;0.070353708;0.064989477;0.063603771;0.071103009;0.066219192;0.064…
Si-1;Plant02;Leaf1;Fertilised;Female;0.121359099;0.119751532;0.119997894;0.11834465;0.111788793;0.10825772;0.110319478;0.10077948;0.102233521;0.09533507;0.097414616;0.103460344;0.091315899;0.083554278;0.091215288;0.093728993;0.097241066;0.086306996;0.082476162;0.076843572;0.081888627;0.081415114;0.074648704;0.076750953;0.082948029;0.078866665;0.075931208;0.075906716;0.079941998;0.07214546;0.07196…
Si-1;Plant02;Leaf2;Fertilised;Female;0.128145099;0.120926472;0.126208681;0.121514599;0.102811614;0.107764918;0.108968054;0.099304287;0.100772096;0.108747367;0.107942245;0.103145353;0.092776381;0.089457464;0.08520131;0.091563444;0.098205423;0.091074055;0.088842187;0.085456242;0.090161081;0.088740451;0.079439402;0.075565575;0.080289211;0.078676052;0.069729917;0.069763066;0.078669883;0.072434436;0.0…
Si-1;Plant02;Leaf3;Fertilised;Female;0.139258694;0.13265501;0.139049493;0.135137756;0.114307544;0.109270777;0.118496728;0.113068564;0.119371914;0.115362108;0.111058441;0.107925434;0.099569593;0.096607453;0.102480923;0.099284109;0.099343236;0.099146019;0.101303147;0.091351572;0.090952736;0.09505084;0.091336927;0.086933872;0.089123746;0.089608946;0.08390467;0.079634657;0.086384611;0.085353143;0.082…
Si-1;Plant03;Leaf1;Fertilised;Male;0.113227442;0.118690817;0.117724089;0.113467004;0.105112487;0.104235981;0.0948951;0.094828466;0.100388656;0.094201422;0.096384339;0.094317348;0.086026336;0.081897896;0.083226956;0.089985948;0.091417528;0.081299131;0.088414411;0.082692088;0.080686375;0.079698856;0.075094029;0.075562011;0.07998074;0.076543122;0.069385609;0.067752513;0.070757517;0.06645566;0.068540…
Si-1;Plant03;Leaf2;Fertilised;Male;0.109547987;0.100118733;0.111669117;0.099183324;0.086537886;0.092268517;0.099080017;0.087284483;0.088687163;0.087831436;0.089643156;0.082858161;0.07029993;0.072403768;0.074520526;0.077632677;0.083254541;0.079612558;0.077799551;0.07039014;0.072225138;0.070889539;0.068103298;0.065818698;0.066200931;0.069174518;0.066326591;0.064153621;0.066603312;0.062531305;0.0618…
Si-1;Plant03;Leaf3;Fertilised;Male;0.134896271;0.143062263;0.146541555;0.141455908;0.122580825;0.117327451;0.127236688;0.114413044;0.119258902;0.12244945;0.125815132;0.120981825;0.103948185;0.101080355;0.110042497;0.107730648;0.107118306;0.099471935;0.102528798;0.101150726;0.098358961;0.096495087;0.090532344;0.091797536;0.097331912;0.09399489;0.087355552;0.081773975;0.085347276;0.085822176;0.0843…
Si-1;Plant04;Leaf1;Fertilised;Male;0.123221359;0.119210081;0.121240638;0.121287534;0.108629672;0.098867864;0.103094833;0.097736216;0.09760829;0.107159359;0.105873997;0.099531536;0.090178608;0.082453494;0.082625457;0.086868495;0.087013168;0.081712712;0.087518175;0.084096994;0.084015529;0.077117834;0.0754229;0.073916307;0.075396921;0.076818225;0.070533497;0.071258476;0.075383468;0.069043666;0.06749…
Si-1;Plant04;Leaf2;Fertilised;Male;0.122287951;0.124800305;0.140126286;0.13630424;0.11776452;0.114488879;0.113589782;0.100231582;0.097517001;0.10059257;0.098187894;0.096363192;0.087416022;0.087744923;0.083803879;0.082703478;0.094199228;0.095700092;0.089202253;0.083734266;0.084735602;0.082592966;0.079095821;0.078439474;0.080649797;0.07606549;0.071284454;0.071718066;0.076665943;0.071313036;0.068787…
Si-1;Plant04;Leaf3;Fertilised;Male;0.142511218;0.132914305;0.145581793;0.14242003;0.131762795;0.131290725;0.127916423;0.120424901;0.119388237;0.121893706;0.123282134;0.117539947;0.098019098;0.096676011;0.102191438;0.103176308;0.107874093;0.104028085;0.104834395;0.099583383;0.094585954;0.100174361;0.095962694;0.095213236;0.101159223;0.096256494;0.092121966;0.088609069;0.09142278;0.081086842;0.0792…
Si-1;Plant05;Leaf1;Fertilised;Female;0.138162635;0.127679562;0.125362784;0.124245706;0.111441705;0.117329713;0.12644672;0.107319548;0.104075923;0.107476289;0.105494395;0.106722821;0.095406027;0.086458388;0.096783862;0.095863073;0.096435106;0.087799958;0.086382063;0.079085046;0.08116227;0.083539401;0.079540257;0.082460954;0.085917293;0.086511676;0.078007346;0.070959366;0.074305934;0.069356159;0.07…
Si-1;Plant05;Leaf2;Fertilised;Female;0.115579978;0.109522544;0.117694837;0.116571551;0.112181807;0.105544061;0.100627618;0.092150917;0.086902559;0.088222613;0.097432052;0.096599154;0.078610117;0.07232594;0.076451608;0.076739557;0.083205531;0.08061228;0.075083727;0.070878935;0.072093374;0.071061653;0.06596875;0.065551144;0.066472777;0.068060665;0.068985394;0.066767448;0.06556074;0.060716431;0.0597…
Si-1;Plant05;Leaf3;Fertilised;Female;0.115106727;0.120910644;0.124227854;0.131559295;0.115612609;0.108268678;0.112180553;0.092229468;0.094168865;0.10111587;0.091965164;0.088582211;0.081761251;0.079494769;0.083338602;0.077274233;0.080550015;0.085657672;0.081896531;0.072592544;0.068862954;0.071230709;0.066833019;0.066785805;0.068274657;0.066537172;0.065403774;0.060903061;0.061326032;0.063679586;0.0…
Si-1;Plant06;Leaf1;Fertilised;Female;0.145706361;0.142918921;0.144533838;0.133448255;0.12701802;0.130752481;0.12193418;0.119494845;0.117643866;0.114989703;0.114436834;0.118337746;0.115647022;0.10714036;0.103350423;0.102689778;0.108420778;0.105075509;0.104872287;0.101395801;0.099332598;0.103905112;0.093878824;0.091427615;0.09777242;0.094299909;0.089153075;0.088162331;0.088721727;0.084019479;0.0860…
Si-1;Plant06;Leaf2;Fertilised;Female;0.120968544;0.123971368;0.134950798;0.132599379;0.1183853;0.107505023;0.107191766;0.098582492;0.098315054;0.102473788;0.106045845;0.107436436;0.09808506;0.092121306;0.095825654;0.09289769;0.096831306;0.086390835;0.091066418;0.089669621;0.090517545;0.091458348;0.086755227;0.081639561;0.080248626;0.078962848;0.073950417;0.072990024;0.080574086;0.07394546;0.07601…
Si-1;Plant06;Leaf3;Fertilised;Female;0.13325727;0.131692028;0.135040243;0.120957962;0.115026395;0.116949719;0.122581146;0.108634765;0.099956528;0.100243222;0.097783698;0.102560952;0.095087538;0.081193477;0.085247163;0.093133762;0.092185044;0.085185803;0.086818329;0.08041329;0.085150442;0.084775629;0.080916909;0.080742386;0.078925657;0.081259459;0.078625531;0.074397974;0.076658339;0.075030266;0.07…
Si-1;Plant07;Leaf1;Fertilised;Female;0.157315767;0.15299807;0.130150562;0.12886944;0.122218395;0.1208562;0.118186375;0.114041691;0.118956682;0.125229679;0.118664267;0.114956712;0.1040451;0.104567942;0.104431043;0.097841819;0.10135799;0.100066866;0.100938124;0.094940679;0.091729117;0.088302272;0.089122424;0.086877855;0.083778455;0.083780779;0.085497035;0.083538129;0.086349492;0.082085989;0.0813019…
Si-1;Plant07;Leaf2;Fertilised;Female;0.136963378;0.130951059;0.130546452;0.138860303;0.119303836;0.114380165;0.108534541;0.104846017;0.105804395;0.109213476;0.11102292;0.112495042;0.09802283;0.091655846;0.094971432;0.092603762;0.099681567;0.099463733;0.100284455;0.090899622;0.086380647;0.089555936;0.087763349;0.086683739;0.08830534;0.089499884;0.084303825;0.078916545;0.082453209;0.076278867;0.075…
Si-1;Plant07;Leaf3;Fertilised;Female;0.148311084;0.144604441;0.147317271;0.132325242;0.124061794;0.125206156;0.126077185;0.118906234;0.113564414;0.110309352;0.123024352;0.113158908;0.100876911;0.104471714;0.10852208;0.107035007;0.107084053;0.09679433;0.097692069;0.094244351;0.094904655;0.094100177;0.091584526;0.086468846;0.087348831;0.090062186;0.087272604;0.085086659;0.084589236;0.081343115;0.08…
Si-1;Plant08;Leaf1;Fertilised;Female;0.135411783;0.134436306;0.14018157;0.136289411;0.130400453;0.126126214;0.12708228;0.113670418;0.112116188;0.110402652;0.113429103;0.114169212;0.106138016;0.101963525;0.099490189;0.099395904;0.105476329;0.103173286;0.097912756;0.09513338;0.095707767;0.094521306;0.089941049;0.093165097;0.096804665;0.090151322;0.083065468;0.079978938;0.08337589;0.078908299;0.0788…
Si-1;Plant08;Leaf2;Fertilised;Female;0.142178791;0.142783417;0.149174801;0.13608813;0.127492353;0.123965912;0.127118844;0.112955664;0.105058705;0.114590685;0.116485968;0.110513682;0.101866094;0.094152735;0.094625453;0.098541877;0.101522631;0.092814309;0.090933461;0.087375881;0.093179166;0.087302491;0.080738123;0.083014753;0.088202301;0.086214849;0.08001799;0.074774428;0.079694482;0.07802363;0.075…
Si-1;Plant08;Leaf3;Fertilised;Female;0.131122458;0.11312217;0.126451919;0.122817376;0.11357069;0.107745189;0.103867219;0.100866891;0.098696507;0.10308635;0.104953857;0.099041603;0.087577236;0.083862435;0.082552862;0.082276332;0.084776842;0.082569693;0.086595108;0.079682395;0.07799897;0.078658235;0.078803458;0.078899598;0.077015636;0.072166462;0.066878328;0.06953958;0.072777285;0.065278868;0.06542…
Si-1;Plant09;Leaf1;Fertilised;Female;0.151617729;0.140907536;0.142993985;0.141940387;0.126500378;0.124288178;0.128706322;0.11947757;0.121537492;0.128041871;0.124260434;0.113580419;0.103914408;0.102255401;0.10420019;0.105744466;0.108246952;0.107100512;0.107487982;0.100135642;0.093448912;0.090014422;0.087261384;0.086069481;0.088344582;0.090953675;0.086881706;0.08151467;0.085172761;0.079832371;0.081…
Si-1;Plant09;Leaf2;Fertilised;Female;0.131733012;0.1285383;0.127773815;0.13427562;0.119983064;0.109234212;0.122151008;0.109691713;0.104366835;0.107403163;0.102251038;0.10285515;0.096849269;0.088721623;0.090564028;0.091758278;0.093249166;0.089762188;0.085767678;0.080350948;0.085281388;0.083721921;0.081533011;0.082148398;0.082227166;0.077401656;0.075810038;0.074824655;0.077320691;0.074686103;0.0741…
Si-1;Plant09;Leaf3;Fertilised;Female;0.147523439;0.150380463;0.147627451;0.150837077;0.134081586;0.132413946;0.138148941;0.121730297;0.118057276;0.121021326;0.121549047;0.115844358;0.105017845;0.105018163;0.10682911;0.107282585;0.108076195;0.105996782;0.101114855;0.09374056;0.09760953;0.095248829;0.092057542;0.09344543;0.094339049;0.09272343;0.088606949;0.084164907;0.085678789;0.084479965;0.08420…
Si-1;Plant10;Leaf1;Fertilised;Female;0.160063589;0.159259175;0.145380541;0.132451593;0.131690826;0.140047081;0.131392788;0.117451908;0.124794118;0.135336476;0.127929757;0.113602351;0.104612792;0.102579544;0.100902648;0.105961035;0.111922655;0.100863718;0.10003648;0.097512447;0.09452982;0.095175326;0.092705949;0.09478271;0.096425094;0.08841727;0.084677033;0.082801365;0.089072405;0.083154708;0.0826…
Si-1;Plant10;Leaf2;Fertilised;Female;0.126383334;0.122542467;0.129550097;0.118886163;0.119394874;0.116811946;0.112613407;0.100044697;0.105914465;0.122133351;0.109347306;0.101993503;0.092550405;0.085595596;0.090212095;0.085843093;0.090394777;0.091434743;0.087162832;0.080217777;0.082403281;0.084253102;0.082504808;0.082413298;0.080911922;0.080683225;0.074564342;0.072829487;0.078415459;0.076426368;0.…
Si-1;Plant10;Leaf3;Fertilised;Female;0.167210702;0.167412241;0.176020194;0.163592026;0.149060645;0.146544794;0.136008859;0.135978683;0.1415424;0.135581222;0.132952598;0.126118817;0.119762329;0.124949844;0.117362103;0.118330867;0.118298233;0.114463999;0.121141617;0.11457961;0.111863101;0.113141112;0.106282316;0.106398644;0.108447831;0.102844772;0.096606547;0.095326139;0.096608161;0.09336385;0.0949…
Si-1;Plant11;Leaf1;Fertilised;Female;0.146459197;0.143314325;0.155393684;0.161877614;0.151341293;0.139585736;0.140463561;0.130986216;0.132537361;0.135171757;0.136223205;0.124181038;0.109721437;0.108682386;0.116460293;0.115660809;0.117772836;0.115117929;0.110716154;0.107161596;0.106678179;0.104989972;0.104711751;0.100723626;0.098790166;0.095798628;0.092927776;0.09181985;0.094708199;0.089287662;0.0…
Si-1;Plant11;Leaf2;Fertilised;Female;0.139653348;0.133306054;0.139538299;0.144228346;0.130996435;0.126837046;0.132961646;0.124080659;0.127100091;0.123187869;0.121338023;0.117731608;0.105957728;0.103126868;0.105156509;0.103626999;0.103774497;0.097596557;0.103865684;0.098056934;0.094948381;0.091365149;0.089477849;0.087355316;0.088602466;0.089866595;0.085824743;0.08361511;0.08952763;0.082278574;0.08…
Si-1;Plant11;Leaf3;Fertilised;Female;0.126214146;0.130806306;0.130093702;0.127072951;0.116733316;0.107704452;0.109757331;0.099716589;0.107880164;0.115013204;0.108504651;0.09804478;0.086293377;0.081743168;0.085044977;0.08850456;0.094262695;0.091210221;0.083484603;0.077433978;0.085740084;0.082227148;0.076784133;0.078766565;0.079491034;0.075770148;0.070660953;0.068931241;0.074090239;0.071676089;0.06…
Si-1;Plant12;Leaf1;Fertilised;Female;0.133852607;0.130081912;0.133039458;0.130081897;0.114101335;0.107588982;0.115281636;0.096245824;0.102046902;0.113304644;0.107200327;0.10391157;0.0974724;0.093551249;0.08776007;0.086249168;0.091376984;0.084025287;0.082062732;0.073060047;0.077004625;0.084830027;0.078531207;0.073397757;0.076397752;0.077813191;0.072083914;0.067330073;0.071450868;0.069116454;0.0701…
Si-1;Plant12;Leaf2;Fertilised;Female;0.179972881;0.161930409;0.16800677;0.173041773;0.165352962;0.160109576;0.145525415;0.133789387;0.134903145;0.141047107;0.143781222;0.139475391;0.131100925;0.123734236;0.117247578;0.116751448;0.122024365;0.120037524;0.1209193;0.114575699;0.114240166;0.112377302;0.109065132;0.103904289;0.104514666;0.107270112;0.10182136;0.101867225;0.1076724;0.100333903;0.095276…
Si-1;Plant12;Leaf3;Fertilised;Female;0.132951987;0.12187359;0.131626433;0.130484584;0.117951828;0.107753773;0.110166677;0.106304019;0.106981066;0.107608688;0.099166326;0.101650286;0.091984267;0.085126052;0.080935772;0.083884788;0.088424045;0.083753517;0.086638517;0.083360837;0.081264683;0.079731809;0.073652077;0.07172568;0.076864394;0.078914811;0.074206176;0.071747565;0.07517048;0.070833863;0.072…
Si-1;Plant13;Leaf1;Fertilised;Male;0.159815;0.153421028;0.161645742;0.160528814;0.144413433;0.139902352;0.140640191;0.121188548;0.117240091;0.121440936;0.124574309;0.125660225;0.112501513;0.100319897;0.100708571;0.100949768;0.103650511;0.104351722;0.105678421;0.097422652;0.097659468;0.094200288;0.089032782;0.085681274;0.088051599;0.089892059;0.086633873;0.081983421;0.088191119;0.081842317;0.08064…
Si-1;Plant13;Leaf2;Fertilised;Male;0.127304743;0.136284549;0.146090967;0.144833206;0.126092491;0.116889195;0.119261579;0.120023271;0.119795876;0.116036998;0.111885492;0.112496854;0.098757075;0.092188378;0.093245204;0.094161469;0.100053365;0.098406707;0.097789865;0.091561909;0.086556872;0.086809377;0.08663852;0.086581078;0.08509014;0.08077371;0.078688704;0.075830653;0.078957944;0.077293458;0.07776…
Si-1;Plant13;Leaf3;Fertilised;Male;0.146219943;0.149858427;0.161310543;0.162720608;0.145807856;0.128265858;0.130011528;0.122880823;0.115734705;0.11939978;0.119632822;0.115290957;0.099987004;0.092990793;0.107923227;0.107764428;0.103079448;0.105281393;0.103227086;0.093397184;0.088909679;0.091284024;0.091954022;0.088840275;0.088613022;0.088264627;0.085062203;0.080640977;0.08168447;0.080869636;0.0835…
Si-1;Plant14;Leaf1;Fertilised;Female;0.151667844;0.154974948;0.160853238;0.150998087;0.138414198;0.132688221;0.130302549;0.119791006;0.117970905;0.116752553;0.123619786;0.116816987;0.106002274;0.105933937;0.115098175;0.108921194;0.102895078;0.097145889;0.102205974;0.098562273;0.09484207;0.0934922;0.093407615;0.090455517;0.090085029;0.087247677;0.087946687;0.085299051;0.08513608;0.081977726;0.0816…
Si-1;Plant14;Leaf2;Fertilised;Female;0.161859356;0.151654892;0.15737049;0.14740234;0.132589892;0.124145931;0.131857947;0.129120103;0.127331038;0.120856723;0.122755582;0.123497371;0.118906943;0.105543611;0.100892187;0.100686397;0.104851767;0.109620533;0.105660065;0.100967297;0.105686111;0.096632108;0.094872603;0.096466108;0.092968305;0.086541123;0.088779109;0.091789267;0.094046934;0.088726529;0.08…
Si-1;Plant14;Leaf3;Fertilised;Female;0.1742818;0.171403151;0.161511864;0.158203779;0.159014526;0.148744159;0.144292678;0.135721123;0.134702764;0.136038298;0.134109333;0.128619484;0.116249956;0.112143203;0.113983258;0.118375058;0.119175546;0.117099946;0.116435669;0.107234196;0.10748382;0.105208802;0.106013551;0.100903096;0.09823226;0.102756062;0.099396835;0.09188109;0.093100087;0.09299906;0.092476…
Si-1;Plant15;Leaf1;Fertilised;Female;0.149315562;0.140448499;0.140471419;0.14472461;0.127253932;0.125765786;0.132541984;0.117427598;0.109110949;0.109074106;0.113509616;0.109087036;0.099240336;0.097919838;0.099899928;0.092739673;0.08901706;0.088864581;0.089338964;0.084412863;0.08614018;0.087806867;0.083813661;0.081158257;0.079122557;0.078194753;0.076344671;0.07516788;0.076528222;0.070705166;0.0694…
Si-1;Plant15;Leaf2;Fertilised;Female;0.14199237;0.139103279;0.148775561;0.149577766;0.139317993;0.127888361;0.125421902;0.115831049;0.117179245;0.118717039;0.116699407;0.114649305;0.101177413;0.096758305;0.100976996;0.103670773;0.105310246;0.101324493;0.099616951;0.088896239;0.08772898;0.089085264;0.088173473;0.087888708;0.087502795;0.085877451;0.080770733;0.079660434;0.081541703;0.078707482;0.07…
Si-1;Plant15;Leaf3;Fertilised;Female;0.174059168;0.163032855;0.162876676;0.144304453;0.135926711;0.138907068;0.13091389;0.120570932;0.12793518;0.127143406;0.117521998;0.116080827;0.108959418;0.100829191;0.105213445;0.106730792;0.107308074;0.102319912;0.106050056;0.100872878;0.098143731;0.098248995;0.096674189;0.093479822;0.093037332;0.091773215;0.08625565;0.085403367;0.08935391;0.084963014;0.0830…
Yuma;Plant01;Leaf1;Fertilised;Dead;0.125943603;0.116110831;0.115701552;0.105855636;0.120457244;0.118375109;0.105525867;0.115942049;0.122168474;0.104916879;0.100283122;0.108862615;0.106259204;0.096909938;0.092700293;0.098120233;0.092788464;0.091070557;0.088851201;0.088778399;0.096981171;0.090091162;0.083328098;0.085674799;0.087143992;0.076632321;0.07412931;0.078541863;0.081933155;0.076152285;0.074…
Yuma;Plant01;Leaf2;Fertilised;Dead;0.097321832;0.102970497;0.099055155;0.103759958;0.114877025;0.101484483;0.087228571;0.091208562;0.092108003;0.092023126;0.089768217;0.087451987;0.091359051;0.090078937;0.08600902;0.084262545;0.0766042;0.071345326;0.069663343;0.063685772;0.06749667;0.067050708;0.071163267;0.073702336;0.073660866;0.066037554;0.061652124;0.061844399;0.067494506;0.06308649;0.0602485…
Yuma;Plant01;Leaf3;Fertilised;Dead;0.113029266;0.123845471;0.118063664;0.11643223;0.113038141;0.110365051;0.105740617;0.10360872;0.103479128;0.103960085;0.104844295;0.108461453;0.11054084;0.101393918;0.091677191;0.09362443;0.092435379;0.097383886;0.092898297;0.086285761;0.082980578;0.081885989;0.084479063;0.087673886;0.087837193;0.079390281;0.072355231;0.076177464;0.076816254;0.076782457;0.074354…
Yuma;Plant02;Leaf1;Fertilised;Female;0.110142541;0.11665615;0.11832376;0.122042165;0.121674584;0.118215698;0.108855038;0.106732075;0.106719167;0.104779309;0.101372983;0.106331445;0.106999852;0.102501078;0.09781758;0.098083052;0.09297594;0.095830082;0.087430643;0.081475335;0.083898166;0.081237529;0.087338214;0.087141168;0.083119601;0.075228816;0.071220314;0.071930701;0.07880793;0.073947002;0.06906…
Yuma;Plant02;Leaf2;Fertilised;Female;0.109132805;0.114525857;0.103780356;0.106670044;0.122856142;0.116517082;0.091840435;0.10598564;0.109719481;0.100117251;0.106040331;0.108242656;0.107501588;0.101108087;0.102011126;0.094577241;0.091511228;0.104883184;0.088444434;0.076352504;0.080724608;0.079124079;0.087386715;0.092722459;0.088340894;0.076202094;0.069483347;0.07192938;0.074668272;0.066252109;0.06…
Yuma;Plant02;Leaf3;Fertilised;Female;0.138338042;0.145048139;0.12506827;0.124674796;0.129449051;0.128771616;0.119222309;0.114006755;0.115590618;0.119018186;0.111034902;0.117142832;0.11813284;0.108049718;0.108465025;0.102836244;0.0995526;0.105688489;0.097129068;0.096645873;0.097327179;0.089646022;0.091056203;0.093421479;0.092814924;0.086487278;0.080989623;0.086108152;0.090865486;0.081597081;0.0792…
Yuma;Plant03;Leaf1;Fertilised;Female;0.100784389;0.097946832;0.107422048;0.102737672;0.112294974;0.109452279;0.09268686;0.097927739;0.094787595;0.085907451;0.090550847;0.092363874;0.090446966;0.088096963;0.089203654;0.091628381;0.086348394;0.079964952;0.072530115;0.075532203;0.084091247;0.078471111;0.07376186;0.075129137;0.080410417;0.068528484;0.065932511;0.068480806;0.073759547;0.070475143;0.06…
Yuma;Plant03;Leaf2;Fertilised;Female;0.083750006;0.084931525;0.088743863;0.08633881;0.101711428;0.090866125;0.06868371;0.074292651;0.072830502;0.065998777;0.075392501;0.074540063;0.071751251;0.070256084;0.07170983;0.069199592;0.062718593;0.066656968;0.065015492;0.065495023;0.062280163;0.060278656;0.05913946;0.061133199;0.062064385;0.05475076;0.04896958;0.05111118;0.057611453;0.055174659;0.0490342…
Yuma;Plant03;Leaf3;Fertilised;Female;0.112467033;0.115293447;0.113245358;0.120389866;0.129517484;0.109810011;0.099741096;0.113984446;0.11396188;0.105903555;0.111707479;0.108009737;0.103339122;0.104658962;0.1029005;0.104652519;0.097620628;0.097340492;0.089656125;0.086643127;0.088336255;0.083905108;0.089550335;0.091697531;0.087414234;0.078006466;0.07580041;0.074869078;0.078814929;0.077642142;0.0734…
Yuma;Plant04;Leaf1;Fertilised;Male;0.094804466;0.092800357;0.092209887;0.097195421;0.108494267;0.100020257;0.084798111;0.09200285;0.091582965;0.077616296;0.077886263;0.085188439;0.087869642;0.079971052;0.085824302;0.082266633;0.076637332;0.075894592;0.067747541;0.068577418;0.069978976;0.061404334;0.063833154;0.072914688;0.072706426;0.063110116;0.05631543;0.058009896;0.064547072;0.056144432;0.0566…
Yuma;Plant04;Leaf2;Fertilised;Male;0.127226382;0.116126189;0.09408218;0.116446598;0.120853344;0.114604402;0.099372304;0.099590277;0.098647723;0.090338258;0.093206247;0.104045916;0.104865694;0.097277412;0.095780566;0.090186199;0.086543461;0.090690478;0.089858477;0.087783969;0.086255135;0.08048955;0.081752278;0.088297544;0.089343818;0.073187935;0.070607784;0.07722246;0.0809766;0.071481947;0.0691947…
Yuma;Plant04;Leaf3;Fertilised;Male;0.115818352;0.115213308;0.109610171;0.134378501;0.140550655;0.11678361;0.093891719;0.105618194;0.113825934;0.10685042;0.104281501;0.108980283;0.109279854;0.10477221;0.100508678;0.099590968;0.089274785;0.090259749;0.088595477;0.080273983;0.077108933;0.076458336;0.07959683;0.083628404;0.086079189;0.078036382;0.070719781;0.075557764;0.077388499;0.07337229;0.0723583…
Yuma;Plant05;Leaf1;Fertilised;Dead;0.126812832;0.122848371;0.118449247;0.118588405;0.121536856;0.116747631;0.107956348;0.111619404;0.107434668;0.103938652;0.107408339;0.108576904;0.104244139;0.098392812;0.102833126;0.100614688;0.092007997;0.096850745;0.093257767;0.088069569;0.086784649;0.082994902;0.085991442;0.090329287;0.087701317;0.077474955;0.074415146;0.077403295;0.083222969;0.077271775;0.07…
Yuma;Plant05;Leaf2;Fertilised;Dead;0.122132859;0.11365377;0.114558113;0.118040254;0.121443331;0.115489242;0.102504539;0.106045152;0.107769439;0.10350409;0.105743235;0.108936352;0.1100999;0.10091979;0.098110939;0.090707247;0.088176082;0.096964825;0.091559304;0.085731098;0.090934027;0.086640077;0.087078793;0.086799572;0.085986929;0.079745057;0.078020867;0.082607361;0.081963078;0.075995851;0.0746587…
Yuma;Plant05;Leaf3;Fertilised;Dead;0.093335838;0.09898351;0.106899981;0.089584755;0.096880662;0.101640446;0.082983785;0.089608176;0.094901124;0.086487021;0.091020001;0.092944174;0.091899162;0.090683354;0.086759046;0.080585559;0.06964369;0.07603666;0.076896253;0.071937779;0.072226578;0.071270358;0.071406681;0.069830934;0.070362365;0.065271482;0.062122134;0.067856301;0.067433685;0.062459535;0.05962…
Yuma;Plant06;Leaf1;Fertilised;Female;0.113140876;0.113829995;0.107531636;0.121028843;0.126882019;0.116062665;0.094694259;0.103967109;0.108921528;0.098764204;0.099155111;0.103996397;0.103652309;0.089962918;0.09900915;0.097659696;0.087663083;0.089129096;0.092813346;0.089183771;0.088354416;0.08435227;0.08574595;0.085755111;0.086625792;0.074894581;0.07169913;0.078145468;0.080000897;0.073895581;0.0739…
Yuma;Plant06;Leaf2;Fertilised;Female;0.094938902;0.098362417;0.109133843;0.108307918;0.119986578;0.114882346;0.091558401;0.106985755;0.108911014;0.098049336;0.097853356;0.105511492;0.101751681;0.097740024;0.091063389;0.089362866;0.088335099;0.092625324;0.088099604;0.077888649;0.075323456;0.074689175;0.080482882;0.082527791;0.077700026;0.077666179;0.075739656;0.073362077;0.073263989;0.071300898;0.…
Yuma;Plant06;Leaf3;Fertilised;Female;0.110679803;0.116700071;0.115227304;0.100626848;0.115268584;0.116289344;0.093109974;0.097228428;0.099657474;0.098263235;0.093021528;0.092158959;0.097342552;0.098688739;0.097950204;0.097856277;0.086869139;0.085522757;0.086951203;0.084171323;0.079291667;0.072918815;0.075687711;0.081733575;0.082438976;0.07297602;0.071520537;0.07853708;0.082597834;0.074233595;0.07…
Yuma;Plant07;Leaf1;Fertilised;Female;0.105390998;0.105328129;0.102177163;0.109497576;0.110361956;0.09431714;0.084129225;0.087301112;0.090070332;0.086200058;0.088208392;0.089339767;0.091837641;0.089505382;0.084121715;0.079848494;0.078261534;0.078370015;0.077467699;0.072457354;0.075996118;0.071949288;0.06778961;0.070431431;0.072842402;0.066779153;0.06039909;0.061099929;0.063788786;0.060726226;0.056…
Yuma;Plant07;Leaf2;Fertilised;Female;0.108212226;0.101517428;0.090969845;0.087014658;0.103329738;0.098406207;0.073004822;0.087902789;0.096912423;0.092464775;0.097533068;0.093123991;0.083134676;0.077972159;0.073850719;0.075269689;0.073030648;0.073803064;0.071228949;0.068124228;0.071501116;0.07071758;0.073395751;0.076285411;0.074105812;0.062114997;0.05872705;0.061041462;0.063964584;0.060281608;0.05…
Yuma;Plant07;Leaf3;Fertilised;Female;0.110987165;0.112633043;0.103886044;0.102798931;0.102127843;0.094060301;0.086657159;0.086253081;0.091898529;0.092644749;0.099295948;0.100766204;0.09197446;0.082577069;0.086186825;0.085126445;0.078079259;0.083141527;0.080557761;0.074990963;0.074748265;0.069156849;0.074246783;0.07969939;0.075673699;0.06842094;0.066168556;0.06692478;0.066953163;0.062790919;0.0620…
Yuma;Plant08;Leaf1;Fertilised;Female;0.101443582;0.112350869;0.094132984;0.098085666;0.10478464;0.096564948;0.09221093;0.08766365;0.092001152;0.086520924;0.085732851;0.090621751;0.0921551;0.089553713;0.089206017;0.082686906;0.071555149;0.084952284;0.07555062;0.073349749;0.077019827;0.076186289;0.068469039;0.072149641;0.079022775;0.069083993;0.066622578;0.068292849;0.069512378;0.061670567;0.062943…
Yuma;Plant08;Leaf2;Fertilised;Female;0.104408584;0.100825074;0.085600422;0.090005115;0.103988779;0.100770573;0.082982755;0.090050814;0.0953824;0.085139394;0.084112578;0.091780005;0.09478048;0.086529231;0.083381481;0.082869797;0.079079001;0.083811243;0.072772923;0.071739304;0.079260636;0.068540066;0.069719283;0.073995565;0.074509096;0.059563805;0.058995556;0.067972117;0.069274151;0.0625011;0.05872…
Yuma;Plant08;Leaf3;Fertilised;Female;0.099465159;0.108901567;0.115263719;0.110851902;0.116695557;0.111493772;0.104043259;0.094875781;0.099971717;0.098214354;0.093568786;0.102500533;0.10174581;0.096648794;0.095377089;0.086359254;0.084246693;0.092780723;0.090598931;0.087836184;0.083486691;0.078389517;0.081185763;0.088385576;0.086229498;0.07702091;0.071981329;0.071053814;0.074248504;0.071579645;0.06…
Yuma;Plant09;Leaf1;Fertilised;Female;0.106876958;0.107027736;0.111849022;0.122414147;0.125178894;0.115431997;0.092389309;0.095109761;0.105644107;0.098604649;0.096578994;0.103476014;0.105375953;0.095190679;0.096976905;0.092773071;0.087946535;0.09025365;0.085913283;0.083726221;0.079760665;0.076391953;0.079844584;0.083524957;0.07965965;0.075053483;0.072685232;0.071470907;0.074801703;0.068404903;0.06…
Yuma;Plant09;Leaf2;Fertilised;Female;0.098291015;0.080895094;0.077683447;0.084323461;0.091124295;0.084021661;0.067469344;0.079520707;0.081628947;0.077698052;0.07376668;0.080203148;0.083774374;0.077137193;0.073761334;0.07608235;0.07313249;0.073708252;0.063808511;0.059901921;0.066210701;0.058349395;0.06034453;0.065525151;0.065155783;0.060575851;0.055315845;0.057540281;0.060708911;0.05654892;0.05542…
Yuma;Plant09;Leaf3;Fertilised;Female;0.109687454;0.108528407;0.10212821;0.115277816;0.116153745;0.105125003;0.090980235;0.106224394;0.117420199;0.109934182;0.106393933;0.099195461;0.102234532;0.105112296;0.10563457;0.09847575;0.080739004;0.081004218;0.081970327;0.079781395;0.083521707;0.080633571;0.083936535;0.088856935;0.086876188;0.073197066;0.069028426;0.077364574;0.075508564;0.066126727;0.069…
Yuma;Plant10;Leaf1;Fertilised;Female;0.122344286;0.133843975;0.118238424;0.125568715;0.133361889;0.118681197;0.106737626;0.109323174;0.114292088;0.112329997;0.110035038;0.112309314;0.115754164;0.115378164;0.100709477;0.095517313;0.08961401;0.098446248;0.095798387;0.092386626;0.088901029;0.088826529;0.088958453;0.089501389;0.090723462;0.081257957;0.078498493;0.081215957;0.08182519;0.078790568;0.07…
Yuma;Plant10;Leaf2;Fertilised;Female;0.097652987;0.105169354;0.105984272;0.088875678;0.102337861;0.100273046;0.085109009;0.085481487;0.087862071;0.084302861;0.085764672;0.084215808;0.082054039;0.076595217;0.077980703;0.078964527;0.076840056;0.077857556;0.075252238;0.068267568;0.066403244;0.067679637;0.068939708;0.071523429;0.069083535;0.059696835;0.057900081;0.064050308;0.067524238;0.062592628;0.…
Yuma;Plant10;Leaf3;Fertilised;Female;0.117625431;0.122016873;0.116475001;0.116133039;0.121945216;0.113983525;0.093546743;0.095994339;0.097124825;0.097243162;0.097675617;0.104430828;0.099338613;0.093121552;0.089333516;0.090542221;0.091164981;0.090517311;0.085382022;0.081422163;0.085921656;0.074433966;0.076468955;0.083693761;0.0819052;0.070626436;0.066279472;0.070454391;0.074068734;0.071815034;0.07…
Yuma;Plant11;Leaf1;Fertilised;Female;0.119766661;0.124179316;0.121646472;0.130864478;0.141414601;0.123649989;0.103911657;0.108376336;0.1040131;0.104740907;0.105647035;0.108451632;0.111397399;0.10419876;0.105977278;0.099932315;0.093548561;0.101732081;0.094007587;0.089711979;0.091819888;0.086894048;0.083418991;0.089662023;0.092797273;0.078730694;0.075148513;0.081298868;0.084413653;0.077286406;0.071…
Yuma;Plant11;Leaf2;Fertilised;Female;0.105680834;0.091995616;0.088133738;0.096630221;0.105795077;0.103195784;0.099160136;0.09940315;0.096362439;0.091745751;0.092992388;0.095455425;0.09139336;0.092943957;0.089993541;0.089878321;0.085532713;0.079687343;0.07819705;0.078335329;0.083016828;0.074681272;0.074655303;0.078845908;0.074618424;0.067812623;0.064963927;0.06759863;0.070754904;0.062751017;0.0590…
Yuma;Plant11;Leaf3;Fertilised;Female;0.111991299;0.118719478;0.12641109;0.098856127;0.115324729;0.115880797;0.095025466;0.103458509;0.10217234;0.085816222;0.098989205;0.102663959;0.095438668;0.093338638;0.092898581;0.090403482;0.082087321;0.083955398;0.079850202;0.077861911;0.083475555;0.079602723;0.07980265;0.080626335;0.080763535;0.070464368;0.06788085;0.070112685;0.069237877;0.065779329;0.0647…
Yuma;Plant12;Leaf1;Fertilised;Female;0.111147135;0.102964431;0.095136444;0.098354353;0.104687108;0.108245777;0.08752507;0.093685937;0.096850466;0.091313643;0.0860923;0.08923874;0.089808136;0.084331744;0.082367308;0.080183775;0.069699129;0.077531661;0.06911553;0.066036667;0.075067207;0.066345127;0.066735721;0.069358872;0.069324757;0.067962001;0.05990446;0.061429282;0.067049843;0.061547447;0.059868…
Yuma;Plant12;Leaf2;Fertilised;Female;0.107669372;0.113823433;0.103339126;0.096325494;0.11500859;0.115883561;0.09209528;0.091410167;0.094151299;0.085955126;0.092176807;0.089565764;0.089275394;0.086162844;0.088872607;0.08431425;0.073306394;0.077532905;0.073940006;0.071021439;0.071537483;0.071164093;0.069810423;0.07240126;0.070363812;0.065085239;0.062931205;0.064132917;0.06616457;0.063588997;0.06393…
Yuma;Plant12;Leaf3;Fertilised;Female;0.114112269;0.122227747;0.11659006;0.10347914;0.110636262;0.111784201;0.089282554;0.09942921;0.097308028;0.089527961;0.097272502;0.094945686;0.087254046;0.088028197;0.094357383;0.095427086;0.088403426;0.086373282;0.082826325;0.082263352;0.079929508;0.069302827;0.074823285;0.085670979;0.083132428;0.075204152;0.069147185;0.068439663;0.071081411;0.068722152;0.066…
Yuma;Plant13;Leaf1;Fertilised;Male;0.103887472;0.091786492;0.088205659;0.089637397;0.103423335;0.106096591;0.080793191;0.080396765;0.082404305;0.077148382;0.071149157;0.079162268;0.083860033;0.079747729;0.07769482;0.076890864;0.072538233;0.074883435;0.067178459;0.061055261;0.062111668;0.059771111;0.063159146;0.067827399;0.064824384;0.056034057;0.051539786;0.053732681;0.056738465;0.056316231;0.053…
Yuma;Plant13;Leaf2;Fertilised;Male;0.097605249;0.107302789;0.090885225;0.096342834;0.104110956;0.098601716;0.087048806;0.089158092;0.083569812;0.076848165;0.084799048;0.090940132;0.08578144;0.079144532;0.082497404;0.076347898;0.067840834;0.078240231;0.072329182;0.066699844;0.0728419;0.067148899;0.064705024;0.063747852;0.065370875;0.057939845;0.059585182;0.062005224;0.0620911;0.056654412;0.0549332…
Yuma;Plant13;Leaf3;Fertilised;Male;0.116439319;0.116157818;0.110435532;0.092259357;0.110468932;0.120581912;0.103807019;0.100437415;0.097619459;0.094761196;0.103391439;0.105873098;0.098867277;0.098267817;0.097952084;0.094345395;0.084655146;0.086968608;0.085283332;0.078888919;0.073294646;0.076916191;0.078518742;0.081721303;0.079940793;0.0688772;0.069061601;0.072407092;0.073682503;0.067320939;0.0653…
Yuma;Plant14;Leaf1;Fertilised;Female;0.126146643;0.126381271;0.120374149;0.105383312;0.111488394;0.118219132;0.106462898;0.110184162;0.115396316;0.104894888;0.10500534;0.107224833;0.109512604;0.110079198;0.104127118;0.102109131;0.0931267;0.097107691;0.091881401;0.087399882;0.084155494;0.084501513;0.086907723;0.092155265;0.090364295;0.078526621;0.072290336;0.075703339;0.083247936;0.07685562;0.0721…
Yuma;Plant14;Leaf2;Fertilised;Female;0.129325845;0.133473392;0.124675052;0.12744261;0.135232891;0.130888562;0.113509576;0.122715918;0.127900296;0.117144515;0.123699557;0.126984865;0.12134937;0.115267753;0.114440753;0.11174203;0.105207301;0.105506317;0.101303708;0.102397035;0.102924694;0.09530529;0.098849315;0.100977131;0.09675902;0.090111358;0.090099898;0.089183233;0.08922399;0.086354738;0.086604…
Yuma;Plant14;Leaf3;Fertilised;Female;0.111591339;0.117057315;0.119982039;0.123624937;0.135195404;0.123535628;0.10198648;0.107271204;0.111927667;0.111116134;0.107317568;0.106549181;0.105583717;0.096790279;0.095184167;0.094710586;0.088154866;0.091616085;0.089072932;0.090462049;0.091691561;0.084094894;0.083305562;0.087011398;0.082962774;0.076587633;0.073971257;0.07736769;0.078234915;0.071444826;0.07…
Yuma;Plant15;Leaf1;Fertilised;Male;0.103986377;0.115393981;0.110252231;0.112863706;0.112259792;0.103353919;0.097620851;0.10370526;0.094492274;0.08601941;0.08936761;0.091244974;0.091460868;0.091431828;0.089825531;0.084588252;0.079090062;0.085988863;0.081279534;0.075976499;0.07548892;0.069777825;0.069952874;0.073307176;0.073826831;0.07461445;0.072304484;0.069985064;0.067970979;0.063754548;0.0636490…
Yuma;Plant15;Leaf2;Fertilised;Male;0.112164681;0.113137699;0.103284782;0.097795228;0.099275344;0.103301333;0.096728261;0.097160809;0.096720643;0.092281264;0.094336417;0.102719451;0.09992995;0.090332434;0.088084319;0.087268088;0.076881515;0.075245026;0.082000946;0.080315142;0.079619636;0.0751588;0.07322773;0.079045793;0.08300956;0.070587067;0.067500513;0.070087008;0.067733766;0.063171589;0.0634241…
Yuma;Plant15;Leaf3;Fertilised;Male;0.125290386;0.125669347;0.118231461;0.12671558;0.138554781;0.124369109;0.09760619;0.112083004;0.112980411;0.106003365;0.101282368;0.111113994;0.114579526;0.110411138;0.111189636;0.106051097;0.0941678;0.098425271;0.092122191;0.090529716;0.088996134;0.083094721;0.086561142;0.092920094;0.089156788;0.078554978;0.073915412;0.079943569;0.086544309;0.078207882;0.074491…
